# Supplementary material for: Cinnamic Aldehyde, the main monomer component of Cinnamon, exhibits anti‐inflammatory property in OA synovial fibroblasts via TLR4/MyD88 pathway
Source: J Cell Mol Med. 2021 Dec 28;26(3):913–24. doi: 10.1111/jcmm.17148 (PMC8817122; doi:10.1111/jcmm.17148)
Supplement: Supplementary file 4 — Data S2 [file JCMM-26-913-s009.xlsx]

## Sheet: GO-BP
Term	Count	%	PValue	Genes	Fold Enrichment
GO:0006954~inflammatory response	35	24.4755	1.70449e-25	3627, 1147, 2919, 3146, 5970, 3606, 7124, 4615, 6352, 7040, 728, 6351, 7852, 414062, 3553, 2150, 3577, 4780, 3576, 5743, 3551, 3552, 207, 4282, 355, 6364, 7098, 7099, 5473, 6367, 4790, 2353, 3586, 3569, 5879	10.8441
GO:0071222~cellular response to lipopolysaccharide	22	15.3846	1.13774e-22	3593, 3627, 5599, 941, 1432, 942, 3592, 4843, 5970, 7124, 5054, 3383, 7189, 3458, 6364, 2950, 7099, 567, 4790, 3586, 3569, 3576	22.8618
GO:0042493~response to drug	29	20.2797	2.43572e-21	3725, 8989, 4023, 4049, 1147, 942, 5970, 847, 1026, 3727, 3383, 7040, 3458, 3320, 1543, 5447, 596, 6648, 5743, 4193, 1385, 5468, 836, 6720, 567, 2353, 3586, 3569, 4609	11.2019
GO:0032496~response to lipopolysaccharide	22	15.3846	3.72937e-19	3725, 842, 841, 3627, 4049, 133, 6648, 1147, 2919, 5743, 4353, 3592, 834, 3727, 836, 7412, 355, 728, 7099, 5473, 1543, 2353	15.7523
GO:0045944~positive regulation of transcription from RNA polymerase II promoter	43	30.0699	4.27717e-19	3725, 3627, 1147, 1958, 1432, 3280, 3146, 3606, 5970, 2034, 2932, 7124, 3727, 7189, 3458, 7040, 3456, 1649, 8878, 2150, 3553, 4780, 2263, 3551, 1385, 3552, 5468, 207, 7157, 5054, 7098, 7099, 467, 5595, 6720, 4790, 2353, 3586, 4792, 3569, 142, 4609, 4087	5.14714
GO:0031663~lipopolysaccharide-mediated signaling pathway	13	9.09091	1.60887e-17	3661, 1432, 3606, 7124, 207, 4615, 6352, 7040, 7099, 5595, 3553, 4792, 5594	47.7045
GO:0006955~immune response	28	19.5804	1.42113e-16	3627, 4049, 1147, 942, 2919, 29126, 3606, 7124, 3603, 6352, 3458, 728, 6351, 9020, 3553, 3575, 3576, 3592, 3552, 6364, 355, 7099, 6367, 5473, 567, 3586, 3569, 2213	7.80984
GO:0001666~response to hypoxia	20	13.986	3.34314e-16	4313, 4049, 133, 6648, 1958, 4843, 2034, 1385, 847, 54541, 834, 836, 7412, 3162, 7040, 7852, 5313, 5315, 1543, 5328	13.6543
GO:0070374~positive regulation of ERK1 and ERK2 cascade	20	13.986	4.62522e-16	3725, 5605, 3146, 7124, 2263, 3383, 4282, 6352, 6351, 6364, 7040, 728, 7099, 6367, 59341, 1490, 5595, 414062, 2150, 3569	13.4202
GO:0071260~cellular response to mechanical stimulus	15	10.4895	7.70888e-16	841, 5599, 5743, 834, 207, 4615, 355, 7040, 7098, 7099, 5595, 9020, 3553, 4790, 5879	24.8084
GO:0043066~negative regulation of apoptotic process	28	19.5804	1.08227e-15	5599, 213, 4353, 5970, 2932, 331, 847, 1026, 1843, 7189, 4615, 2950, 8878, 596, 6648, 4193, 3551, 207, 7157, 836, 4170, 4282, 355, 4790, 3586, 3569, 4792, 4609	7.22625
GO:0007568~aging	19	13.2867	2.73953e-15	3725, 842, 133, 942, 4353, 5970, 1385, 847, 207, 3727, 7412, 7040, 1490, 6720, 1543, 2353, 3586, 4780, 3569	13.5218
GO:0010628~positive regulation of gene expression	21	14.6853	7.27303e-14	5601, 59, 5599, 1432, 7124, 2335, 4193, 3552, 7157, 3458, 7040, 7098, 7099, 59341, 1490, 3553, 3077, 4780, 3569, 4609, 3575	9.41205
GO:0071356~cellular response to tumor necrosis factor	15	10.4895	4.58364e-13	1147, 2167, 5970, 7442, 3551, 3383, 7412, 6352, 6364, 6351, 6367, 414062, 4780, 3569, 3576	16.0127
GO:0043065~positive regulation of apoptotic process	21	14.6853	9.20329e-13	4049, 5599, 133, 3146, 5743, 581, 7124, 7442, 1385, 207, 7157, 5366, 7189, 1843, 355, 3162, 7040, 7098, 8878, 3569, 5879	8.21986
GO:0006915~apoptotic process	27	18.8811	1.58307e-12	3661, 842, 841, 4049, 1432, 331, 4615, 3458, 728, 1649, 8878, 7852, 3553, 55973, 596, 581, 2263, 3552, 834, 7157, 836, 5366, 355, 5595, 4790, 4792, 5594	5.59174
GO:0045429~positive regulation of nitric oxide biosynthetic process	11	7.69231	2.05153e-12	3458, 6648, 3320, 7099, 5743, 7124, 7442, 3553, 3569, 207, 3383	30.0394
GO:0048661~positive regulation of smooth muscle cell proliferation	12	8.39161	2.57047e-12	7189, 3725, 6352, 4615, 3162, 5743, 3606, 7124, 2263, 3569, 207, 4609	23.4853
GO:0051092~positive regulation of NF-kappaB transcription factor activity	15	10.4895	6.47318e-12	7189, 4615, 7040, 7098, 1147, 7099, 5970, 7124, 3551, 3553, 4790, 847, 4792, 3569, 3383	13.2436
GO:0009636~response to toxic substance	13	9.09091	6.48518e-12	596, 1147, 581, 1066, 4193, 1026, 6352, 355, 6351, 2950, 5595, 2353, 5594	17.9594
GO:0009409~response to cold	10	6.99301	1.32775e-11	8989, 841, 3627, 4023, 133, 6648, 3320, 2353, 5468, 3569	32.6185
GO:0044130~negative regulation of growth of symbiont in host	8	5.59441	2.86051e-11	3593, 4615, 4049, 3458, 4353, 7124, 8878, 3586	58.7133
GO:0045080~positive regulation of chemokine biosynthetic process	7	4.8951	6.71643e-11	4615, 3162, 3458, 7098, 1958, 7124, 3553	82.1986
GO:0009615~response to virus	13	9.09091	1.44874e-10	6352, 4615, 6351, 3458, 59, 1147, 3456, 3592, 6367, 7124, 7852, 3551, 1543	13.8777
GO:0097192~extrinsic apoptotic signaling pathway in absence of ligand	9	6.29371	3.23348e-10	842, 355, 596, 581, 2932, 3553, 3552, 836, 4170	31.0835
GO:0070098~chemokine-mediated signaling pathway	11	7.69231	4.0415e-10	6352, 3627, 6351, 6364, 2919, 5473, 6367, 7852, 414062, 3577, 3576	18.1928
GO:0071347~cellular response to interleukin-1	11	7.69231	4.0415e-10	6352, 6351, 6364, 5970, 6367, 414062, 4790, 3569, 4609, 3383, 3576	18.1928
GO:0050729~positive regulation of inflammatory response	11	7.69231	5.36087e-10	6352, 3593, 4023, 6351, 7098, 7099, 2167, 3606, 59341, 414062, 5054	17.6944
GO:0051090~regulation of sequence-specific DNA binding transcription factor activity	8	5.59441	1.128e-09	3725, 5601, 3162, 5599, 1432, 5595, 2353, 5594	37.5765
GO:0071407~cellular response to organic cyclic compound	10	6.99301	1.50338e-09	6352, 7040, 841, 3606, 7124, 3553, 1543, 4792, 207, 836	19.9028
GO:0042102~positive regulation of T cell proliferation	10	6.99301	1.75608e-09	7189, 6352, 3593, 7412, 3458, 3280, 3592, 29126, 3553, 3569	19.5711
GO:0045893~positive regulation of transcription, DNA-templated	22	15.3846	2.30687e-09	3725, 941, 5605, 1958, 942, 5970, 7124, 3551, 1385, 5468, 7157, 7040, 1649, 5595, 3553, 4790, 2353, 3586, 3569, 4609, 4087, 5594	5.01628
GO:0046330~positive regulation of JNK cascade	10	6.99301	3.66397e-09	4615, 7098, 7099, 3146, 59341, 7124, 1490, 3553, 2150, 3552	18.0656
GO:0051384~response to glucocorticoid	10	6.99301	3.66397e-09	1843, 355, 133, 596, 3146, 5743, 7124, 3586, 3569, 836	18.0656
GO:0030593~neutrophil chemotaxis	10	6.99301	4.21227e-09	6352, 6351, 3458, 6364, 728, 5473, 6367, 414062, 3553, 3576	17.7919
GO:0032355~response to estradiol	11	7.69231	4.87362e-09	1843, 842, 7040, 841, 2950, 3429, 5743, 1490, 847, 836, 4609	14.1944
GO:0048147~negative regulation of fibroblast proliferation	8	5.59441	5.9148e-09	4049, 3458, 2950, 6648, 581, 7157, 4609, 5366	30.3036
GO:0010332~response to gamma radiation	8	5.59441	5.9148e-09	3627, 596, 6648, 2876, 581, 7157, 142, 4609	30.3036
GO:0006935~chemotaxis	12	8.39161	6.74283e-09	6352, 3627, 6364, 728, 1432, 2919, 6367, 7852, 3577, 5594, 3576, 5328	11.5502
GO:0046677~response to antibiotic	8	5.59441	7.51775e-09	842, 841, 3320, 4193, 1543, 3569, 7157, 836	29.3566
GO:0071456~cellular response to hypoxia	11	7.69231	8.25248e-09	3162, 596, 5743, 2034, 4193, 4780, 207, 7157, 4000, 3383, 5366	13.4551
GO:0042542~response to hydrogen peroxide	9	6.29371	1.00487e-08	1843, 8989, 3725, 3162, 596, 6648, 2876, 847, 836	20.7223
GO:0043123~positive regulation of I-kappaB kinase/NF-kappaB signaling	13	9.09091	1.18828e-08	7189, 3661, 4615, 841, 3162, 1147, 5970, 7124, 9020, 3551, 2150, 3552, 834	9.48165
GO:0051607~defense response to virus	13	9.09091	1.56498e-08	3661, 3593, 3627, 3458, 596, 7098, 3456, 942, 5970, 2150, 54541, 3569, 5366	9.25179
GO:0042346~positive regulation of NF-kappaB import into nucleus	7	4.8951	1.60756e-08	3593, 7098, 7099, 5743, 3606, 7124, 3553	39.1422
GO:0010629~negative regulation of gene expression	12	8.39161	2.28242e-08	4282, 7040, 3458, 5605, 4843, 7124, 1490, 4790, 1385, 1026, 207, 4087	10.2855
GO:0006974~cellular response to DNA damage stimulus	14	9.79021	2.37771e-08	3661, 842, 596, 331, 1026, 207, 7157, 5366, 7189, 1649, 5595, 4609, 142, 5594	7.90371
GO:0071346~cellular response to interferon-gamma	9	6.29371	2.49876e-08	6352, 3593, 6351, 6364, 7098, 4843, 6367, 414062, 4609	18.541
GO:0000302~response to reactive oxygen species	8	5.59441	3.26996e-08	54205, 10587, 2950, 2936, 6648, 2876, 7296, 847	24.0875
GO:0038095~Fc-epsilon receptor signaling pathway	13	9.09091	3.65304e-08	5601, 3725, 5599, 1147, 5970, 3551, 7189, 5595, 4790, 2353, 5879, 4792, 5594	8.5761
GO:0000122~negative regulation of transcription from RNA polymerase II promoter	24	16.7832	3.69863e-08	1958, 3146, 3280, 5970, 7124, 2263, 7442, 4193, 5468, 7157, 3727, 7189, 7040, 3458, 3429, 467, 1649, 59341, 6720, 8878, 4790, 4609, 142, 4087	3.91422
GO:0097191~extrinsic apoptotic signaling pathway	8	5.59441	5.61554e-08	7040, 841, 355, 3458, 7098, 3592, 581, 7124	22.367
GO:0035994~response to muscle stretch	6	4.1958	1.63298e-07	3725, 1432, 5970, 4790, 2353, 4792	44.035
GO:0043200~response to amino acid	7	4.8951	2.03466e-07	2950, 1147, 5970, 1490, 3569, 836, 3383	26.5157
GO:0007267~cell-cell signaling	14	9.79021	2.46155e-07	3627, 4049, 133, 941, 942, 3606, 2263, 6352, 6364, 6351, 6367, 1490, 3553, 3586	6.47233
GO:0045454~cell redox homeostasis	9	6.29371	2.76043e-07	10587, 2936, 2876, 4843, 1649, 7296, 4780, 2745, 3569	13.7252
GO:0000187~activation of MAPK activity	10	6.99301	3.04409e-07	7189, 728, 5605, 1432, 7099, 7124, 5595, 7852, 3553, 5594	10.9744
GO:0045672~positive regulation of osteoclast differentiation	6	4.1958	4.25921e-07	7189, 3593, 3458, 7124, 1385, 2353	37.0821
GO:0006749~glutathione metabolic process	8	5.59441	4.37404e-07	2950, 2944, 2936, 2953, 2539, 6648, 2876, 2941	16.7752
GO:0006919~activation of cysteine-type endopeptidase activity involved in apoptotic process	9	6.29371	4.95856e-07	841, 355, 3429, 581, 7124, 5468, 834, 836, 5366	12.733
GO:0007249~I-kappaB kinase/NF-kappaB signaling	8	5.59441	7.08174e-07	7189, 7098, 1147, 7099, 7124, 9020, 3551, 4790	15.6569
GO:0007165~signal transduction	28	19.5804	1.31348e-06	3627, 4049, 133, 1432, 2919, 29126, 2034, 7296, 4615, 728, 6351, 3320, 3553, 3575, 3576, 5328, 9308, 1385, 5468, 834, 207, 6364, 355, 7098, 6367, 4790, 2213, 5594	2.83199
GO:0032868~response to insulin	8	5.59441	1.518e-06	133, 1958, 5970, 59341, 5315, 3586, 847, 3569	14.0211
GO:0032700~negative regulation of interleukin-17 production	5	3.4965	1.54478e-06	3593, 7040, 3458, 7099, 3592	53.3757
GO:0043525~positive regulation of neuron apoptotic process	7	4.8951	1.54994e-06	3725, 842, 1649, 581, 7157, 836, 5366	19.116
GO:0009749~response to glucose	8	5.59441	1.68033e-06	7040, 4023, 1958, 1490, 6720, 5313, 836, 4087	13.8149
GO:0032755~positive regulation of interleukin-6 production	7	4.8951	2.04221e-06	4615, 7098, 7099, 7124, 3553, 3552, 3569	18.2664
GO:0098869~cellular oxidant detoxification	8	5.59441	2.0488e-06	10587, 2950, 2936, 2876, 213, 5743, 7296, 847	13.4202
GO:0032757~positive regulation of interleukin-8 production	6	4.1958	2.29733e-06	7098, 7099, 1649, 7124, 3553, 5054	27.0984
GO:0051591~response to cAMP	7	4.8951	2.3323e-06	1843, 3725, 5970, 6720, 5313, 2353, 3727	17.8693
GO:0032729~positive regulation of interferon-gamma production	7	4.8951	2.3323e-06	3593, 4049, 7099, 3592, 3606, 7124, 3553	17.8693
GO:0008630~intrinsic apoptotic signaling pathway in response to DNA damage	7	4.8951	2.65511e-06	842, 3162, 596, 6648, 581, 7124, 4170	17.4891
GO:0001525~angiogenesis	12	8.39161	3.07664e-06	3725, 3162, 4313, 1432, 5743, 3606, 2034, 2263, 1490, 2335, 5054, 3576	6.31892
GO:0007623~circadian rhythm	8	5.59441	3.27503e-06	3725, 355, 4843, 2932, 6720, 1385, 3727, 5054	12.5255
GO:0035666~TRIF-dependent toll-like receptor signaling pathway	6	4.1958	3.386e-06	3661, 841, 7098, 1147, 7099, 3551	25.1628
GO:0007166~cell surface receptor signaling pathway	13	9.09091	3.71067e-06	4282, 8989, 50856, 4615, 841, 3627, 3458, 3456, 1432, 29126, 7442, 3577, 3575	5.57133
GO:0097421~liver regeneration	6	4.1958	4.06369e-06	7040, 3162, 3077, 3586, 4792, 4609	24.2952
GO:0071549~cellular response to dexamethasone stimulus	6	4.1958	4.06369e-06	842, 7040, 3456, 54541, 3569, 11335	24.2952
GO:0070498~interleukin-1-mediated signaling pathway	5	3.4965	4.59415e-06	7189, 1958, 5595, 3551, 3552	41.9381
GO:0035729~cellular response to hepatocyte growth factor stimulus	5	3.4965	4.59415e-06	5970, 2932, 1385, 3586, 3569	41.9381
GO:0034097~response to cytokine	7	4.8951	4.86245e-06	3725, 596, 3429, 29126, 2353, 3727, 4170	15.8074
GO:0050829~defense response to Gram-negative bacterium	7	4.8951	6.78133e-06	3593, 133, 7099, 4843, 567, 3569, 5054	14.9452
GO:0008285~negative regulation of cell proliferation	15	10.4895	6.78885e-06	3725, 133, 6648, 2919, 5743, 3552, 1026, 7157, 7040, 414062, 3553, 3586, 3569, 3576, 4087	4.44798
GO:0050830~defense response to Gram-positive bacterium	8	5.59441	7.59151e-06	4615, 4049, 728, 133, 3592, 7124, 567, 3569	11.0519
GO:1902042~negative regulation of extrinsic apoptotic signaling pathway via death domain receptors	6	4.1958	7.90355e-06	841, 355, 3162, 2876, 5054, 3383	21.3503
GO:0006959~humoral immune response	7	4.8951	8.37172e-06	4049, 3458, 596, 3456, 9308, 7124, 3569	14.4208
GO:0043330~response to exogenous dsRNA	6	4.1958	9.20347e-06	3661, 7098, 3456, 5595, 4792, 5594	20.7223
GO:0008284~positive regulation of cell proliferation	16	11.1888	9.67716e-06	3627, 596, 133, 942, 3280, 5970, 2263, 2335, 4193, 3458, 7040, 467, 1490, 3569, 4609, 5594	4.03181
GO:0045084~positive regulation of interleukin-12 biosynthetic process	4	2.7972	1.16231e-05	7189, 3458, 7099, 5970	78.2844
GO:0042981~regulation of apoptotic process	11	7.69231	1.35245e-05	1843, 842, 7040, 841, 355, 1958, 581, 834, 7157, 4170, 5366	6.06428
GO:2001240~negative regulation of extrinsic apoptotic signaling pathway in absence of ligand	6	4.1958	1.41267e-05	596, 7124, 3553, 3552, 207, 4170	19.0421
GO:0034605~cellular response to heat	6	4.1958	1.41267e-05	3162, 3627, 59341, 7442, 3552, 1026	19.0421
GO:0009611~response to wounding	7	4.8951	1.50365e-05	7040, 133, 1490, 2335, 1543, 5879, 4609	13.0474
GO:0042832~defense response to protozoan	5	3.4965	1.72134e-05	3593, 3458, 3592, 3586, 3569	30.9017
GO:0035690~cellular response to drug	7	4.8951	2.54492e-05	6351, 7098, 4843, 3553, 4780, 7157, 4609	11.9128
GO:0035902~response to immobilization stress	5	3.4965	2.62324e-05	7040, 6648, 1543, 2353, 5468	27.9587
GO:0032094~response to food	5	3.4965	2.62324e-05	2539, 4353, 6720, 1543, 207	27.9587
GO:0007050~cell cycle arrest	9	6.29371	2.63491e-05	3593, 7040, 3458, 3592, 1649, 1026, 7157, 4609, 3576	7.49531
GO:0002548~monocyte chemotaxis	6	4.1958	2.66486e-05	6352, 6351, 6364, 6367, 414062, 3569	16.7752
GO:0033138~positive regulation of peptidyl-serine phosphorylation	7	4.8951	2.7643e-05	4282, 7040, 596, 7124, 2932, 3569, 207	11.7427
GO:0042127~regulation of cell proliferation	10	6.99301	2.79406e-05	3725, 355, 3627, 4843, 5473, 7124, 331, 4792, 3727, 5328	6.34738
GO:0097190~apoptotic signaling pathway	7	4.8951	2.99863e-05	841, 355, 7098, 3429, 7099, 581, 836	11.5773
GO:0032872~regulation of stress-activated MAPK cascade	4	2.7972	3.21424e-05	2950, 5605, 5595, 5594	58.7133
GO:0042742~defense response to bacterium	9	6.29371	3.22805e-05	3458, 6364, 7098, 3456, 7099, 4353, 4843, 5473, 3586	7.28855
GO:0045662~negative regulation of myoblast differentiation	5	3.4965	3.83049e-05	7040, 3627, 3606, 1649, 7124	25.5275
GO:0001836~release of cytochrome c from mitochondria	5	3.4965	3.83049e-05	3725, 596, 6648, 581, 5366	25.5275
GO:0030324~lung development	7	4.8951	4.42161e-05	3146, 3280, 2034, 2263, 1490, 6720, 4087	10.8156
GO:0032760~positive regulation of tumor necrosis factor production	6	4.1958	4.64505e-05	3593, 4615, 3458, 7098, 7099, 3146	14.9906
GO:0051781~positive regulation of cell division	6	4.1958	4.64505e-05	7040, 5473, 2263, 3553, 3552, 847	14.9906
GO:0031100~organ regeneration	6	4.1958	4.64505e-05	728, 133, 2950, 5315, 1026, 5468	14.9906
GO:0010224~response to UV-B	4	2.7972	4.79148e-05	3593, 596, 3592, 5970	52.1896
GO:0008635~activation of cysteine-type endopeptidase activity involved in apoptotic process by cytochrome c	4	2.7972	4.79148e-05	842, 54205, 581, 836	52.1896
GO:0032735~positive regulation of interleukin-12 production	5	3.4965	5.40071e-05	3593, 3458, 7098, 7099, 3146	23.4853
GO:0050715~positive regulation of cytokine secretion	5	3.4965	5.40071e-05	4282, 3661, 7124, 3552, 3586	23.4853
GO:0045766~positive regulation of angiogenesis	8	5.59441	5.45932e-05	3162, 728, 133, 3553, 3552, 4780, 5054, 3576	8.16881
GO:0006461~protein complex assembly	8	5.59441	5.76933e-05	7189, 355, 3280, 5595, 4193, 3077, 7157, 6513	8.09838
GO:0010575~positive regulation of vascular endothelial growth factor production	5	3.4965	7.39495e-05	7040, 728, 5743, 3553, 3552	21.7457
GO:0000165~MAPK cascade	11	7.69231	7.86629e-05	6352, 7040, 5605, 3606, 7124, 5595, 2263, 9020, 3553, 4609, 5594	4.93012
GO:0000060~protein import into nucleus, translocation	5	3.4965	8.57101e-05	7040, 3458, 7124, 4792, 207	20.969
GO:0048146~positive regulation of fibroblast proliferation	6	4.1958	9.13294e-05	3725, 4282, 7040, 2335, 1026, 4609	13.0474
GO:0048662~negative regulation of smooth muscle cell proliferation	5	3.4965	9.87736e-05	3593, 3162, 3458, 3592, 5468	20.246
GO:0042149~cellular response to glucose starvation	5	3.4965	9.87736e-05	596, 4780, 7157, 6513, 5366	20.246
GO:1900740~positive regulation of protein insertion into mitochondrial membrane involved in apoptotic signaling pathway	5	3.4965	0.000113224	841, 5599, 596, 7157, 5366	19.5711
GO:0097193~intrinsic apoptotic signaling pathway	5	3.4965	0.000113224	54205, 581, 1026, 7157, 5366	19.5711
GO:0055072~iron ion homeostasis	5	3.4965	0.000113224	3162, 6648, 2034, 567, 3077	19.5711
GO:0006366~transcription from RNA polymerase II promoter	15	10.4895	0.000115691	3725, 3661, 1958, 2034, 5970, 1385, 7157, 3727, 467, 2353, 4790, 4780, 4609, 142, 4087	3.43353
GO:0042088~T-helper 1 type immune response	4	2.7972	0.000123174	7189, 3593, 7099, 3606	39.1422
GO:0045086~positive regulation of interleukin-2 biosynthetic process	4	2.7972	0.000123174	941, 942, 3553, 3552	39.1422
GO:0007252~I-kappaB phosphorylation	4	2.7972	0.000123174	7098, 1147, 7099, 3551	39.1422
GO:0036499~PERK-mediated unfolded protein response	4	2.7972	0.000123174	467, 1649, 4780, 3576	39.1422
GO:0050679~positive regulation of epithelial cell proliferation	6	4.1958	0.000151443	6352, 7040, 728, 2263, 3569, 4609	11.7427
GO:0001878~response to yeast	4	2.7972	0.000159135	133, 942, 4353, 3569	36.1313
GO:0032740~positive regulation of interleukin-17 production	4	2.7972	0.000159135	3593, 4615, 7040, 3606	36.1313
GO:0043491~protein kinase B signaling	5	3.4965	0.000165769	6352, 7040, 7124, 3553, 207	17.7919
GO:0070059~intrinsic apoptotic signaling pathway in response to endoplasmic reticulum stress	5	3.4965	0.000165769	596, 1649, 581, 2932, 5366	17.7919
GO:0050727~regulation of inflammatory response	6	4.1958	0.000190988	4615, 2167, 5743, 5970, 331, 834	11.1835
GO:1902176~negative regulation of oxidative stress-induced intrinsic apoptotic signaling pathway	4	2.7972	0.000201283	6648, 2876, 4780, 207	33.5504
GO:0032461~positive regulation of protein oligomerization	4	2.7972	0.000201283	4314, 581, 7157, 5366	33.5504
GO:0060559~positive regulation of calcidiol 1-monooxygenase activity	3	2.0979	0.00021185	3458, 7124, 3553	117.427
GO:0001660~fever generation	3	2.0979	0.00021185	7442, 3553, 3552	117.427
GO:0031281~positive regulation of cyclase activity	3	2.0979	0.00021185	5599, 1432, 5595	117.427
GO:0060326~cell chemotaxis	6	4.1958	0.000221423	6352, 7412, 3627, 6364, 728, 2919	10.8394
GO:0016032~viral process	11	7.69231	0.00023127	7412, 581, 3603, 5595, 4193, 3312, 1385, 4792, 7157, 2213, 5594	4.32004
GO:0043122~regulation of I-kappaB kinase/NF-kappaB signaling	4	2.7972	0.000250047	7124, 8878, 3553, 2150	31.3138
GO:0050796~regulation of insulin secretion	6	4.1958	0.000255416	6352, 3458, 4843, 7124, 3553, 6513	10.5158
GO:0035094~response to nicotine	5	3.4965	0.000260632	7412, 3162, 596, 1385, 836	15.8685
GO:0050852~T cell receptor signaling pathway	8	5.59441	0.000264115	7189, 3458, 1147, 5970, 3551, 4790, 4792, 5594	6.34738
GO:0045471~response to ethanol	7	4.8951	0.000266402	7412, 841, 2950, 2539, 847, 4609, 3383	7.82844
GO:0002223~stimulatory C-type lectin receptor signaling pathway	7	4.8951	0.000266402	7189, 50856, 1147, 5970, 3551, 4790, 4792	7.82844
GO:0051091~positive regulation of sequence-specific DNA binding transcription factor activity	7	4.8951	0.000266402	7189, 7124, 3553, 3586, 5468, 3569, 207	7.82844
GO:0018107~peptidyl-threonine phosphorylation	5	3.4965	0.000289394	5599, 596, 2932, 207, 5594	15.4509
GO:0043154~negative regulation of cysteine-type endopeptidase activity involved in apoptotic process	6	4.1958	0.000293235	5447, 2876, 4193, 331, 3569, 207	10.211
GO:0090026~positive regulation of monocyte chemotaxis	4	2.7972	0.000305848	6352, 3627, 3146, 5054	29.3566
GO:0010744~positive regulation of macrophage derived foam cell differentiation	4	2.7972	0.000305848	5601, 4023, 3606, 4790	29.3566
GO:0045892~negative regulation of transcription, DNA-templated	14	9.79021	0.000320321	7189, 3725, 7040, 2167, 3280, 1649, 5970, 7124, 4193, 3312, 5468, 7157, 11335, 4087	3.29453
GO:0043280~positive regulation of cysteine-type endopeptidase activity involved in apoptotic process	5	3.4965	0.000353638	3146, 7124, 1490, 4609, 5366	14.6783
GO:0002407~dendritic cell chemotaxis	4	2.7972	0.000369092	6352, 3146, 7852, 3577	27.6298
GO:2000778~positive regulation of interleukin-6 secretion	4	2.7972	0.000369092	3146, 59341, 3553, 2150	27.6298
GO:0032722~positive regulation of chemokine production	4	2.7972	0.000369092	7098, 7099, 7124, 3569	27.6298
GO:0055093~response to hyperoxia	4	2.7972	0.000369092	6648, 1543, 847, 1026	27.6298
GO:0007584~response to nutrient	6	4.1958	0.000406353	7412, 5447, 4049, 5313, 5315, 5468	9.52107
GO:0090170~regulation of Golgi inheritance	3	2.0979	0.000421347	5605, 5595, 5594	88.0699
GO:0045599~negative regulation of fat cell differentiation	5	3.4965	0.000427489	7040, 6648, 1649, 7124, 3569	13.9794
GO:0031293~membrane protein intracellular domain proteolysis	4	2.7972	0.000440175	7189, 7040, 5970, 4790	26.0948
GO:0002690~positive regulation of leukocyte chemotaxis	4	2.7972	0.000440175	3627, 5473, 2150, 3569	26.0948
GO:0032869~cellular response to insulin stimulus	6	4.1958	0.000488412	2950, 5313, 5468, 207, 142, 4609	9.15012
GO:0055114~oxidation-reduction process	15	10.4895	0.000498482	5447, 2936, 6648, 4843, 5743, 4353, 7296, 2745, 7412, 54205, 10587, 2539, 57016, 1645, 1543	2.97534
GO:0034644~cellular response to UV	5	3.4965	0.000511732	842, 5743, 581, 7157, 4609	13.3439
GO:0031295~T cell costimulation	6	4.1958	0.000518356	941, 942, 29126, 9020, 5879, 207	9.03281
GO:0014066~regulation of phosphatidylinositol 3-kinase signaling	6	4.1958	0.000518356	941, 942, 5595, 2263, 207, 5594	9.03281
GO:0046827~positive regulation of protein export from nucleus	4	2.7972	0.00051948	2932, 4193, 3553, 7157	24.7214
GO:0043536~positive regulation of blood vessel endothelial cell migration	4	2.7972	0.00051948	7040, 1432, 4780, 207	24.7214
GO:1902895~positive regulation of pri-miRNA transcription from RNA polymerase II promoter	4	2.7972	0.000607381	3725, 7040, 5970, 2353	23.4853
GO:0030101~natural killer cell activation	4	2.7972	0.000607381	3593, 841, 3456, 3606	23.4853
GO:0071375~cellular response to peptide hormone stimulus	4	2.7972	0.000607381	5447, 5970, 4193, 4790	23.4853
GO:0035556~intracellular signal transduction	12	8.39161	0.000636337	1843, 3162, 941, 1432, 2919, 2932, 1490, 8878, 5879, 207, 3576, 4087	3.49657
GO:0050731~positive regulation of peptidyl-tyrosine phosphorylation	6	4.1958	0.000652125	4282, 7040, 941, 3569, 7157, 3383	8.59219
GO:0018105~peptidyl-serine phosphorylation	7	4.8951	0.000676535	5599, 596, 1432, 5595, 2932, 207, 5594	6.57589
GO:0031622~positive regulation of fever generation	3	2.0979	0.000698346	5743, 7124, 3553	70.4559
GO:0033591~response to L-ascorbic acid	3	2.0979	0.000698346	2950, 6648, 847	70.4559
GO:0001934~positive regulation of protein phosphorylation	7	4.8951	0.000735399	7040, 7124, 5595, 8878, 3553, 5879, 207	6.47233
GO:0007254~JNK cascade	5	3.4965	0.000773031	7189, 5601, 4615, 5599, 7124	11.9823
GO:0014070~response to organic cyclic compound	5	3.4965	0.000773031	8989, 2539, 9308, 1543, 3383	11.9823
GO:0006928~movement of cell or subcellular component	6	4.1958	0.000810216	6351, 3458, 1432, 5743, 5879, 3576	8.19255
GO:0090023~positive regulation of neutrophil chemotaxis	4	2.7972	0.000810405	728, 2919, 5879, 3576	21.3503
GO:0010165~response to X-ray	4	2.7972	0.000810405	1026, 7157, 836, 5366	21.3503
GO:0046427~positive regulation of JAK-STAT cascade	4	2.7972	0.000810405	6352, 3280, 3586, 3569	21.3503
GO:0032733~positive regulation of interleukin-10 production	4	2.7972	0.00092622	3593, 7099, 3146, 9308	20.422
GO:0019233~sensory perception of pain	5	3.4965	0.000968593	8989, 3593, 5743, 5595, 5594	11.291
GO:0032025~response to cobalt ion	3	2.0979	0.00104171	842, 841, 836	58.7133
GO:0032494~response to peptidoglycan	3	2.0979	0.00104171	4615, 728, 3569	58.7133
GO:0097527~necroptotic signaling pathway	3	2.0979	0.00104171	355, 7098, 7124	58.7133
GO:0060664~epithelial cell proliferation involved in salivary gland morphogenesis	3	2.0979	0.00104171	7124, 2263, 3569	58.7133
GO:0045087~innate immune response	12	8.39161	0.0010799	4282, 50856, 4615, 7098, 1147, 7099, 3146, 3551, 567, 2150, 4790, 5468	3.27702
GO:0007179~transforming growth factor beta receptor signaling pathway	6	4.1958	0.00109878	3725, 7040, 1385, 2353, 142, 4087	7.65825
GO:0008283~cell proliferation	11	7.69231	0.00111404	4282, 596, 2919, 7296, 1543, 3552, 54541, 5879, 207, 7157, 4609	3.52921
GO:0007569~cell aging	4	2.7972	0.00118811	4282, 596, 7157, 3383	18.7883
GO:0046686~response to cadmium ion	4	2.7972	0.00118811	5601, 6648, 567, 847	18.7883
GO:0070423~nucleotide-binding oligomerization domain containing signaling pathway	4	2.7972	0.00118811	7189, 841, 1147, 3551	18.7883
GO:0050671~positive regulation of lymphocyte proliferation	3	2.0979	0.0014503	3593, 4615, 3592	50.3257
GO:1903140~regulation of establishment of endothelial barrier	3	2.0979	0.0014503	7124, 3551, 3553	50.3257
GO:0071312~cellular response to alkaloid	3	2.0979	0.0014503	7442, 4193, 3383	50.3257
GO:0071639~positive regulation of monocyte chemotactic protein-1 production	3	2.0979	0.0014503	59341, 3553, 3552	50.3257
GO:0070373~negative regulation of ERK1 and ERK2 cascade	5	3.4965	0.00145972	1843, 2950, 467, 7099, 5770	10.123
GO:0002224~toll-like receptor signaling pathway	4	2.7972	0.00149241	7189, 4615, 7098, 7099	17.3965
GO:0032728~positive regulation of interferon-beta production	4	2.7972	0.00149241	3661, 7098, 7099, 3146	17.3965
GO:0042104~positive regulation of activated T cell proliferation	4	2.7972	0.00149241	3593, 942, 3146, 3606	17.3965
GO:0009612~response to mechanical stimulus	5	3.4965	0.00155572	3725, 4353, 59341, 5468, 3727	9.9514
GO:0051289~protein homotetramerization	5	3.4965	0.00165602	8989, 3251, 6648, 7442, 847	9.78555
GO:2000352~negative regulation of endothelial cell apoptotic process	4	2.7972	0.00166122	3586, 4780, 5054, 3383	16.7752
GO:0032689~negative regulation of interferon-gamma production	4	2.7972	0.00166122	7099, 3146, 29126, 3586	16.7752
GO:0006468~protein phosphorylation	12	8.39161	0.00172324	5601, 7040, 5599, 1147, 5595, 2932, 8878, 3551, 1385, 207, 5594, 4087	3.09017
GO:0006950~response to stress	5	3.4965	0.00176074	5601, 5599, 3320, 8878, 5594	9.62513
GO:0002576~platelet degranulation	6	4.1958	0.00181652	7040, 213, 5473, 2335, 7273, 5054	6.84038
GO:0045909~positive regulation of vasodilation	4	2.7972	0.0018415	3162, 133, 4843, 2150	16.1968
GO:0045348~positive regulation of MHC class II biosynthetic process	3	2.0979	0.00192302	3458, 7099, 3586	44.035
GO:0010888~negative regulation of lipid storage	3	2.0979	0.00192302	7124, 4792, 3569	44.035
GO:0035234~ectopic germ cell programmed cell death	3	2.0979	0.00192302	581, 3553, 3552	44.035
GO:1904706~negative regulation of vascular smooth muscle cell proliferation	3	2.0979	0.00192302	3162, 2950, 3586	44.035
GO:2000641~regulation of early endosome to late endosome transport	3	2.0979	0.00192302	5605, 5595, 5594	44.035
GO:0045630~positive regulation of T-helper 2 cell differentiation	3	2.0979	0.00192302	942, 3606, 3569	44.035
GO:0042119~neutrophil activation	3	2.0979	0.00192302	6352, 2150, 3576	44.035
GO:0071316~cellular response to nicotine	3	2.0979	0.00192302	5970, 7124, 4790	44.035
GO:0009812~flavonoid metabolic process	3	2.0979	0.00192302	5447, 1543, 4609	44.035
GO:0045410~positive regulation of interleukin-6 biosynthetic process	3	2.0979	0.00192302	7189, 3458, 3553	44.035
GO:0010803~regulation of tumor necrosis factor-mediated signaling pathway	4	2.7972	0.00203353	841, 1147, 7124, 3551	15.6569
GO:2000379~positive regulation of reactive oxygen species metabolic process	4	2.7972	0.00203353	1432, 1026, 4780, 7157	15.6569
GO:0008217~regulation of blood pressure	5	3.4965	0.00222566	3162, 59, 6648, 5743, 5468	9.03281
GO:0042771~intrinsic apoptotic signaling pathway in response to DNA damage by p53 class mediator	4	2.7972	0.00223757	1026, 54541, 7157, 5366	15.1518
GO:0071479~cellular response to ionizing radiation	4	2.7972	0.00223757	7040, 1432, 1026, 7157	15.1518
GO:0006979~response to oxidative stress	6	4.1958	0.0024231	1843, 3162, 2876, 5743, 4353, 207	6.40509
GO:0042100~B cell proliferation	4	2.7972	0.00245387	596, 3456, 3586, 3575	14.6783
GO:0060670~branching involved in labyrinthine layer morphogenesis	3	2.0979	0.00245877	133, 2263, 3586	39.1422
GO:0032930~positive regulation of superoxide anion generation	3	2.0979	0.00245877	7040, 2950, 2150	39.1422
GO:0034393~positive regulation of smooth muscle cell apoptotic process	3	2.0979	0.00245877	3593, 3458, 3592	39.1422
GO:0009651~response to salt stress	3	2.0979	0.00245877	3320, 581, 7124	39.1422
GO:0006006~glucose metabolic process	5	3.4965	0.00248713	2539, 1432, 7124, 207, 4609	8.76318
GO:2001244~positive regulation of intrinsic apoptotic signaling pathway	4	2.7972	0.00268268	596, 581, 7157, 5366	14.2335
GO:0032725~positive regulation of granulocyte macrophage colony-stimulating factor production	3	2.0979	0.00305646	3593, 3606, 3553	35.228
GO:0035265~organ growth	3	2.0979	0.00305646	596, 2263, 4087	35.228
GO:2000406~positive regulation of T cell migration	3	2.0979	0.00305646	6352, 3627, 6364	35.228
GO:0051146~striated muscle cell differentiation	3	2.0979	0.00305646	1147, 1432, 207	35.228
GO:0046902~regulation of mitochondrial membrane permeability	3	2.0979	0.00305646	596, 7157, 5366	35.228
GO:0006983~ER overload response	3	2.0979	0.00305646	1649, 2932, 7157	35.228
GO:0060333~interferon-gamma-mediated signaling pathway	5	3.4965	0.00307198	3661, 7412, 3458, 567, 3383	8.26948
GO:0072593~reactive oxygen species metabolic process	4	2.7972	0.00317876	596, 1490, 54541, 5366	13.4202
GO:0043407~negative regulation of MAP kinase activity	4	2.7972	0.00344646	1843, 2950, 5770, 3553	13.0474
GO:0030334~regulation of cell migration	5	3.4965	0.00356776	7040, 7852, 5879, 207, 4000	7.93423
GO:0001889~liver development	5	3.4965	0.00356776	3725, 6648, 3280, 5970, 5315	7.93423
GO:0034116~positive regulation of heterotypic cell-cell adhesion	3	2.0979	0.00371501	7124, 3553, 3586	32.0254
GO:0032495~response to muramyl dipeptide	3	2.0979	0.00371501	1432, 5970, 4792	32.0254
GO:0010759~positive regulation of macrophage chemotaxis	3	2.0979	0.00371501	6352, 728, 59341	32.0254
GO:0031065~positive regulation of histone deacetylation	3	2.0979	0.00371501	7040, 6720, 7157	32.0254
GO:0030278~regulation of ossification	3	2.0979	0.00371501	1432, 5595, 5594	32.0254
GO:1900034~regulation of cellular response to heat	5	3.4965	0.0037444	3320, 5595, 2932, 3312, 5594	7.82844
GO:0042517~positive regulation of tyrosine phosphorylation of Stat3 protein	4	2.7972	0.00402227	3593, 3280, 3606, 3569	12.3607
GO:0008625~extrinsic apoptotic signaling pathway via death domain receptors	4	2.7972	0.00402227	355, 596, 581, 7124	12.3607
GO:0001657~ureteric bud development	4	2.7972	0.00402227	7040, 2263, 847, 4087	12.3607
GO:0006805~xenobiotic metabolic process	5	3.4965	0.00430971	5447, 2950, 2941, 1066, 1645	7.52734
GO:0030890~positive regulation of B cell proliferation	4	2.7972	0.00433076	4282, 596, 7099, 1026	12.0438
GO:0032570~response to progesterone	4	2.7972	0.00433076	7040, 5970, 6720, 2353	12.0438
GO:0032727~positive regulation of interferon-alpha production	3	2.0979	0.00443338	3661, 7099, 3146	29.3566
GO:1990440~positive regulation of transcription from RNA polymerase II promoter in response to endoplasmic reticulum stress	3	2.0979	0.00443338	467, 1649, 7157	29.3566
GO:0019221~cytokine-mediated signaling pathway	6	4.1958	0.00511911	3593, 4615, 5970, 3553, 3552, 3569	5.37832
GO:0002756~MyD88-independent toll-like receptor signaling pathway	3	2.0979	0.00521052	7189, 7098, 7099	27.0984
GO:0097296~activation of cysteine-type endopeptidase activity involved in apoptotic signaling pathway	3	2.0979	0.00521052	841, 355, 581	27.0984
GO:0043922~negative regulation by host of viral transcription	3	2.0979	0.00521052	3725, 6352, 6351	27.0984
GO:0001916~positive regulation of T cell mediated cytotoxicity	3	2.0979	0.00521052	3593, 3592, 567	27.0984
GO:0098586~cellular response to virus	3	2.0979	0.00521052	3456, 1432, 3592	27.0984
GO:0043524~negative regulation of neuron apoptotic process	6	4.1958	0.00528522	3725, 3162, 728, 596, 6648, 581	5.33757
GO:0001541~ovarian follicle development	4	2.7972	0.0053408	596, 581, 4609, 3383	11.1835
GO:0051897~positive regulation of protein kinase B signaling	5	3.4965	0.00560756	7040, 2876, 3606, 7124, 3569	6.98968
GO:0007204~positive regulation of cytosolic calcium ion concentration	6	4.1958	0.00562065	728, 133, 3146, 59341, 7852, 2150	5.25791
GO:0048538~thymus development	4	2.7972	0.00570624	596, 3280, 5595, 5594	10.9234
GO:0014823~response to activity	4	2.7972	0.00570624	6648, 1385, 3586, 847	10.9234
GO:0045785~positive regulation of cell adhesion	4	2.7972	0.00570624	6352, 3593, 3592, 7124	10.9234
GO:0019395~fatty acid oxidation	3	2.0979	0.00604539	5447, 1432, 5468	25.1628
GO:0010977~negative regulation of neuron projection development	4	2.7972	0.00608633	59341, 2932, 4193, 567	10.6751
GO:0032870~cellular response to hormone stimulus	4	2.7972	0.00648121	1843, 3725, 2353, 3727	10.4379
GO:0007565~female pregnancy	5	3.4965	0.00687021	7040, 133, 596, 3077, 2353	6.597
GO:0042026~protein refolding	3	2.0979	0.00693698	3320, 567, 3312	23.4853
GO:0032270~positive regulation of cellular protein metabolic process	3	2.0979	0.00693698	7040, 4792, 207	23.4853
GO:2000679~positive regulation of transcription regulatory region DNA binding	3	2.0979	0.00693698	7189, 7040, 142	23.4853
GO:1904707~positive regulation of vascular smooth muscle cell proliferation	3	2.0979	0.00693698	4313, 4193, 3586	23.4853
GO:0051044~positive regulation of membrane protein ectodomain proteolysis	3	2.0979	0.00693698	3458, 7124, 3553	23.4853
GO:0008631~intrinsic apoptotic signaling pathway in response to oxidative stress	3	2.0979	0.00693698	596, 6648, 2876	23.4853
GO:0060397~JAK-STAT cascade involved in growth hormone signaling pathway	3	2.0979	0.00693698	5595, 5770, 5594	23.4853
GO:0009408~response to heat	4	2.7972	0.007756	3320, 5313, 3569, 207	9.78555
GO:0097194~execution phase of apoptosis	3	2.0979	0.00788428	841, 207, 836	22.0175
GO:0042752~regulation of circadian rhythm	4	2.7972	0.00821142	5601, 5599, 1385, 5468	9.58584
GO:0071310~cellular response to organic substance	3	2.0979	0.00888631	596, 3553, 834	20.7223
GO:0009416~response to light stimulus	3	2.0979	0.00888631	1843, 2353, 3727	20.7223
GO:0070542~response to fatty acid	3	2.0979	0.00888631	5743, 1490, 847	20.7223
GO:0042789~mRNA transcription from RNA polymerase II promoter	3	2.0979	0.00888631	728, 1649, 6720	20.7223
GO:1901216~positive regulation of neuron death	3	2.0979	0.00888631	2932, 54541, 142	20.7223
GO:0090201~negative regulation of release of cytochrome c from mitochondria	3	2.0979	0.00888631	2876, 207, 4000	20.7223
GO:0048535~lymph node development	3	2.0979	0.00888631	7040, 4049, 3575	20.7223
GO:0032481~positive regulation of type I interferon production	4	2.7972	0.00916866	3661, 4615, 5970, 4790	9.20993
GO:0010039~response to iron ion	3	2.0979	0.00994207	596, 4193, 3077	19.5711
GO:0035066~positive regulation of histone acetylation	3	2.0979	0.00994207	7040, 5595, 3553	19.5711
GO:0033189~response to vitamin A	3	2.0979	0.00994207	1543, 847, 5468	19.5711
GO:0033280~response to vitamin D	3	2.0979	0.00994207	7040, 3627, 5743	19.5711
GO:0045089~positive regulation of innate immune response	3	2.0979	0.00994207	6352, 4313, 3456	19.5711
GO:0048511~rhythmic process	4	2.7972	0.0107221	5601, 5599, 5468, 11335	8.69826
GO:0048260~positive regulation of receptor-mediated endocytosis	3	2.0979	0.0110506	567, 3077, 5054	18.541
GO:0043011~myeloid dendritic cell differentiation	3	2.0979	0.0110506	7189, 7040, 942	18.541
GO:0008637~apoptotic mitochondrial changes	3	2.0979	0.0110506	581, 207, 4170	18.541
GO:0060716~labyrinthine layer blood vessel development	3	2.0979	0.0110506	3280, 207, 5594	18.541
GO:0016049~cell growth	4	2.7972	0.0118372	7040, 596, 3569, 3575	8.38761
GO:0008361~regulation of cell size	3	2.0979	0.012211	1385, 5879, 3575	17.614
GO:0042744~hydrogen peroxide catabolic process	3	2.0979	0.012211	2876, 4353, 847	17.614
GO:0014911~positive regulation of smooth muscle cell migration	3	2.0979	0.012211	6352, 596, 4609	17.614
GO:0070301~cellular response to hydrogen peroxide	4	2.7972	0.0124189	5970, 4193, 4780, 3569	8.24046
GO:0051403~stress-activated MAPK cascade	3	2.0979	0.0134222	1147, 3551, 4790	16.7752
GO:0033198~response to ATP	3	2.0979	0.0134222	5313, 3553, 834	16.7752
GO:1901687~glutathione derivative biosynthetic process	3	2.0979	0.0146834	2950, 2944, 2941	16.0127
GO:0031334~positive regulation of protein complex assembly	3	2.0979	0.0146834	7040, 7124, 2932	16.0127
GO:0050718~positive regulation of interleukin-1 beta secretion	3	2.0979	0.0146834	3458, 3146, 834	16.0127
GO:0071345~cellular response to cytokine stimulus	3	2.0979	0.0146834	942, 7852, 4792	16.0127
GO:0016477~cell migration	6	4.1958	0.0154862	3593, 7040, 3280, 3592, 2932, 1490	4.09628
GO:0006977~DNA damage response, signal transduction by p53 class mediator resulting in cell cycle arrest	4	2.7972	0.0155703	581, 4193, 1026, 7157	7.57591
GO:0060395~SMAD protein signal transduction	4	2.7972	0.0155703	3725, 7040, 2353, 4087	7.57591
GO:0035924~cellular response to vascular endothelial growth factor stimulus	3	2.0979	0.0159936	7412, 1432, 207	15.3165
GO:0030316~osteoclast differentiation	3	2.0979	0.0159936	7189, 1432, 7124	15.3165
GO:0030168~platelet activation	5	3.4965	0.0164548	5595, 3569, 5879, 207, 5594	5.1055
GO:0002876~positive regulation of chronic inflammatory response to antigenic stimulus	2	1.3986	0.0168418	4049, 7124	117.427
GO:0032707~negative regulation of interleukin-23 production	2	1.3986	0.0168418	7099, 5879	117.427
GO:1903991~positive regulation of ferrous iron import into cell	2	1.3986	0.0168418	567, 3077	117.427
GO:1904434~positive regulation of ferrous iron binding	2	1.3986	0.0168418	567, 3077	117.427
GO:0002730~regulation of dendritic cell cytokine production	2	1.3986	0.0168418	7098, 7099	117.427
GO:0006808~regulation of nitrogen utilization	2	1.3986	0.0168418	596, 581	117.427
GO:1904437~positive regulation of transferrin receptor binding	2	1.3986	0.0168418	567, 3077	117.427
GO:0060251~regulation of glial cell proliferation	2	1.3986	0.0168418	3458, 1385	117.427
GO:0042095~interferon-gamma biosynthetic process	2	1.3986	0.0168418	3593, 3606	117.427
GO:0060557~positive regulation of vitamin D biosynthetic process	2	1.3986	0.0168418	3458, 7124	117.427
GO:0042632~cholesterol homeostasis	4	2.7972	0.0169454	4023, 2167, 3606, 1645	7.33916
GO:0032436~positive regulation of proteasomal ubiquitin-dependent protein catabolic process	4	2.7972	0.0169454	2932, 4193, 9817, 207	7.33916
GO:0034599~cellular response to oxidative stress	4	2.7972	0.0169454	2539, 2876, 4780, 142	7.33916
GO:0060337~type I interferon signaling pathway	4	2.7972	0.0169454	3661, 3456, 1958, 3429	7.33916
GO:0070371~ERK1 and ERK2 cascade	3	2.0979	0.0173519	5605, 5595, 5594	14.6783
GO:0043627~response to estrogen	4	2.7972	0.0176577	3162, 3320, 5468, 5594	7.22625
GO:0014068~positive regulation of phosphatidylinositol 3-kinase signaling	4	2.7972	0.0176577	6352, 3606, 2150, 847	7.22625
GO:0033209~tumor necrosis factor-mediated signaling pathway	5	3.4965	0.017917	355, 4049, 7124, 9020, 3551	4.9757
GO:0034612~response to tumor necrosis factor	3	2.0979	0.0187575	841, 5743, 836	14.0912
GO:0007159~leukocyte cell-cell adhesion	3	2.0979	0.0187575	6352, 7412, 3383	14.0912
GO:0070372~regulation of ERK1 and ERK2 cascade	3	2.0979	0.0187575	2950, 2263, 2335	14.0912
GO:0015949~nucleobase-containing small molecule interconversion	3	2.0979	0.0187575	2936, 7296, 2745	14.0912
GO:0030308~negative regulation of cell growth	5	3.4965	0.0194578	7040, 596, 1026, 5468, 7157	4.85234
GO:0050900~leukocyte migration	5	3.4965	0.019989	4282, 728, 2335, 2150, 3383	4.81256
GO:0007186~G-protein coupled receptor signaling pathway	15	10.4895	0.0200731	3627, 2919, 5468, 207, 6352, 6364, 6351, 5473, 6367, 414062, 7852, 2150, 3577, 5879, 3576	1.95929
GO:0030335~positive regulation of cell migration	6	4.1958	0.0201221	6352, 7040, 29126, 2150, 5594, 5328	3.82913
GO:0050999~regulation of nitric-oxide synthase activity	3	2.0979	0.0202094	3320, 3553, 207	13.5492
GO:0030855~epithelial cell differentiation	4	2.7972	0.0214669	2263, 1066, 1645, 5468	6.71009
GO:0007265~Ras protein signal transduction	4	2.7972	0.0214669	3725, 1432, 1026, 7157	6.71009
GO:0031647~regulation of protein stability	4	2.7972	0.0214669	596, 6720, 3312, 5594	6.71009
GO:0015721~bile acid and bile salt transport	3	2.0979	0.0217067	213, 8714, 1645	13.0474
GO:0072332~intrinsic apoptotic signaling pathway by p53 class mediator	3	2.0979	0.0217067	581, 7157, 5366	13.0474
GO:0043029~T cell homeostasis	3	2.0979	0.0217067	7040, 596, 5366	13.0474
GO:0010800~positive regulation of peptidyl-threonine phosphorylation	3	2.0979	0.0217067	7040, 2932, 5594	13.0474
GO:0051881~regulation of mitochondrial membrane potential	3	2.0979	0.0232487	596, 6648, 581	12.5814
GO:0090200~positive regulation of release of cytochrome c from mitochondria	3	2.0979	0.0232487	581, 7157, 5366	12.5814
GO:0010033~response to organic substance	3	2.0979	0.0232487	8989, 5970, 1385	12.5814
GO:0043392~negative regulation of DNA binding	3	2.0979	0.0232487	3725, 3162, 4792	12.5814
GO:0043388~positive regulation of DNA binding	3	2.0979	0.0232487	3146, 3280, 4609	12.5814
GO:0009314~response to radiation	3	2.0979	0.0232487	3725, 596, 3727	12.5814
GO:0048247~lymphocyte chemotaxis	3	2.0979	0.0232487	6364, 6367, 414062	12.5814
GO:0032715~negative regulation of interleukin-6 production	3	2.0979	0.0232487	7099, 7124, 3586	12.5814
GO:0009791~post-embryonic development	4	2.7972	0.0239512	596, 6648, 2263, 4087	6.43433
GO:0006754~ATP biosynthetic process	3	2.0979	0.0248344	7040, 5313, 5315	12.1476
GO:0048873~homeostasis of number of cells within a tissue	3	2.0979	0.0248344	596, 581, 5879	12.1476
GO:0046627~negative regulation of insulin receptor signaling pathway	3	2.0979	0.0248344	5970, 5770, 3553	12.1476
GO:0051973~positive regulation of telomerase activity	3	2.0979	0.0248344	5595, 4609, 5594	12.1476
GO:0050954~sensory perception of mechanical stimulus	2	1.3986	0.0251568	3458, 7442	78.2844
GO:0071359~cellular response to dsRNA	2	1.3986	0.0251568	3661, 4790	78.2844
GO:0001781~neutrophil apoptotic process	2	1.3986	0.0251568	3458, 3569	78.2844
GO:0032946~positive regulation of mononuclear cell proliferation	2	1.3986	0.0251568	3593, 3592	78.2844
GO:0000189~MAPK import into nucleus	2	1.3986	0.0251568	5595, 5594	78.2844
GO:1990646~cellular response to prolactin	2	1.3986	0.0251568	3569, 4609	78.2844
GO:2000630~positive regulation of miRNA metabolic process	2	1.3986	0.0251568	5970, 4790	78.2844
GO:0061308~cardiac neural crest cell development involved in heart development	2	1.3986	0.0251568	5595, 5594	78.2844
GO:0051712~positive regulation of killing of cells of other organism	2	1.3986	0.0251568	3458, 4843	78.2844
GO:0010041~response to iron(III) ion	2	1.3986	0.0251568	2539, 1543	78.2844
GO:0000305~response to oxygen radical	2	1.3986	0.0251568	10587, 7296	78.2844
GO:0050968~detection of chemical stimulus involved in sensory perception of pain	2	1.3986	0.0251568	8989, 7442	78.2844
GO:0032800~receptor biosynthetic process	2	1.3986	0.0251568	7124, 3586	78.2844
GO:0050955~thermoception	2	1.3986	0.0251568	8989, 7442	78.2844
GO:0014854~response to inactivity	2	1.3986	0.0251568	3586, 847	78.2844
GO:0061684~chaperone-mediated autophagy	2	1.3986	0.0251568	3320, 3312	78.2844
GO:0002904~positive regulation of B cell apoptotic process	2	1.3986	0.0251568	581, 3586	78.2844
GO:0030198~extracellular matrix organization	6	4.1958	0.0255816	7412, 7124, 2335, 22801, 5054, 3383	3.59469
GO:0046326~positive regulation of glucose import	3	2.0979	0.026463	1432, 4780, 207	11.7427
GO:0044344~cellular response to fibroblast growth factor stimulus	3	2.0979	0.026463	6352, 4609, 3576	11.7427
GO:1990090~cellular response to nerve growth factor stimulus	3	2.0979	0.0281338	7442, 1385, 207	11.3639
GO:0045907~positive regulation of vasoconstriction	3	2.0979	0.0298457	5743, 207, 3383	11.0087
GO:0001974~blood vessel remodeling	3	2.0979	0.0298457	581, 2034, 4193	11.0087
GO:0042060~wound healing	4	2.7972	0.0303274	6364, 2335, 3569, 836	5.87133
GO:0043410~positive regulation of MAPK cascade	4	2.7972	0.0313042	355, 3146, 2263, 3569	5.79884
GO:0002755~MyD88-dependent toll-like receptor signaling pathway	3	2.0979	0.0315982	7189, 4615, 7099	10.6751
GO:0070555~response to interleukin-1	3	2.0979	0.0315982	7189, 4615, 5970	10.6751
GO:0015758~glucose transport	3	2.0979	0.0315982	5473, 207, 6513	10.6751
GO:0071364~cellular response to epidermal growth factor stimulus	3	2.0979	0.0315982	2950, 207, 4609	10.6751
GO:0008543~fibroblast growth factor receptor signaling pathway	4	2.7972	0.0322975	5595, 2263, 1490, 5594	5.72813
GO:0001837~epithelial to mesenchymal transition	3	2.0979	0.0333903	7040, 2263, 2932	10.3612
GO:0045351~type I interferon biosynthetic process	2	1.3986	0.0334019	3661, 4615	58.7133
GO:0002248~connective tissue replacement involved in inflammatory response wound healing	2	1.3986	0.0334019	7040, 3552	58.7133
GO:0034137~positive regulation of toll-like receptor 2 signaling pathway	2	1.3986	0.0334019	3146, 2150	58.7133
GO:0070849~response to epidermal growth factor	2	1.3986	0.0334019	5595, 5594	58.7133
GO:1900015~regulation of cytokine production involved in inflammatory response	2	1.3986	0.0334019	1432, 4843	58.7133
GO:0030730~sequestering of triglyceride	2	1.3986	0.0334019	7124, 3553	58.7133
GO:0032269~negative regulation of cellular protein metabolic process	2	1.3986	0.0334019	4282, 4790	58.7133
GO:0035655~interleukin-18-mediated signaling pathway	2	1.3986	0.0334019	3606, 207	58.7133
GO:0002925~positive regulation of humoral immune response mediated by circulating immunoglobulin	2	1.3986	0.0334019	4049, 7124	58.7133
GO:0010499~proteasomal ubiquitin-independent protein catabolic process	2	1.3986	0.0334019	9817, 4780	58.7133
GO:0000320~re-entry into mitotic cell cycle	2	1.3986	0.0334019	2932, 4609	58.7133
GO:0090400~stress-induced premature senescence	2	1.3986	0.0334019	1432, 1026	58.7133
GO:0070988~demethylation	2	1.3986	0.0334019	5447, 1543	58.7133
GO:0007258~JUN phosphorylation	2	1.3986	0.0334019	5601, 5599	58.7133
GO:0042520~positive regulation of tyrosine phosphorylation of Stat4 protein	2	1.3986	0.0334019	3593, 3592	58.7133
GO:1903347~negative regulation of bicellular tight junction assembly	2	1.3986	0.0334019	7124, 3551	58.7133
GO:0051098~regulation of binding	2	1.3986	0.0334019	7040, 4087	58.7133
GO:0097300~programmed necrotic cell death	2	1.3986	0.0334019	3661, 834	58.7133
GO:0071677~positive regulation of mononuclear cell migration	2	1.3986	0.0334019	7040, 7124	58.7133
GO:0051142~positive regulation of NK T cell proliferation	2	1.3986	0.0334019	3593, 3606	58.7133
GO:0006357~regulation of transcription from RNA polymerase II promoter	9	6.29371	0.0339165	6648, 467, 1432, 3146, 6720, 4790, 1385, 2353, 3727	2.39646
GO:0050918~positive chemotaxis	3	2.0979	0.0352213	4282, 6352, 3146	10.0651
GO:0042594~response to starvation	3	2.0979	0.0352213	133, 1649, 5468	10.0651
GO:0006641~triglyceride metabolic process	3	2.0979	0.0352213	4023, 2876, 847	10.0651
GO:0048565~digestive tract development	3	2.0979	0.0352213	7040, 2263, 1543	10.0651
GO:0010507~negative regulation of autophagy	3	2.0979	0.0370904	596, 207, 4170	9.78555
GO:0048469~cell maturation	3	2.0979	0.0370904	3280, 2034, 5468	9.78555
GO:0045597~positive regulation of cell differentiation	3	2.0979	0.0389969	3725, 1490, 3727	9.52107
GO:0007160~cell-matrix adhesion	4	2.7972	0.0408285	7412, 1490, 22801, 5879	5.21896
GO:2001237~negative regulation of extrinsic apoptotic signaling pathway	3	2.0979	0.0409399	2950, 5970, 4000	9.27052
GO:0032720~negative regulation of tumor necrosis factor production	3	2.0979	0.0409399	2950, 7099, 3586	9.27052
GO:0007155~cell adhesion	9	6.29371	0.0413561	7412, 50856, 6351, 3280, 1490, 2335, 22801, 5879, 3383	2.30248
GO:0035509~negative regulation of myosin-light-chain-phosphatase activity	2	1.3986	0.0415778	7124, 3551	46.9706
GO:0070431~nucleotide-binding oligomerization domain containing 2 signaling pathway	2	1.3986	0.0415778	5970, 4792	46.9706
GO:0032611~interleukin-1 beta production	2	1.3986	0.0415778	3553, 834	46.9706
GO:0032747~positive regulation of interleukin-23 production	2	1.3986	0.0415778	4615, 3458	46.9706
GO:0045542~positive regulation of cholesterol biosynthetic process	2	1.3986	0.0415778	5447, 6720	46.9706
GO:0033599~regulation of mammary gland epithelial cell proliferation	2	1.3986	0.0415778	2876, 581	46.9706
GO:0099565~chemical synaptic transmission, postsynaptic	2	1.3986	0.0415778	2932, 207	46.9706
GO:0042092~type 2 immune response	2	1.3986	0.0415778	3606, 3586	46.9706
GO:2000343~positive regulation of chemokine (C-X-C motif) ligand 2 production	2	1.3986	0.0415778	4282, 7124	46.9706
GO:0022614~membrane to membrane docking	2	1.3986	0.0415778	7412, 3383	46.9706
GO:0051023~regulation of immunoglobulin secretion	2	1.3986	0.0415778	7189, 7124	46.9706
GO:0034349~glial cell apoptotic process	2	1.3986	0.0415778	842, 836	46.9706
GO:1990314~cellular response to insulin-like growth factor stimulus	2	1.3986	0.0415778	7040, 1385	46.9706
GO:0032816~positive regulation of natural killer cell activation	2	1.3986	0.0415778	3593, 3592	46.9706
GO:0051135~positive regulation of NK T cell activation	2	1.3986	0.0415778	3593, 3592	46.9706
GO:0072584~caveolin-mediated endocytosis	2	1.3986	0.0415778	5595, 5594	46.9706
GO:0006953~acute-phase response	3	2.0979	0.0429188	2335, 3077, 3569	9.03281
GO:0006629~lipid metabolic process	5	3.4965	0.0445048	4023, 2539, 6720, 7442, 5468	3.7397
GO:1901215~negative regulation of neuron death	3	2.0979	0.0449328	1385, 3569, 207	8.80699
GO:0045071~negative regulation of viral genome replication	3	2.0979	0.0449328	6352, 3456, 7124	8.80699
GO:0051262~protein tetramerization	3	2.0979	0.0449328	6352, 847, 7157	8.80699
GO:0051209~release of sequestered calcium ion into cytosol	3	2.0979	0.0469811	8989, 1649, 7442	8.59219
GO:0032526~response to retinoic acid	3	2.0979	0.0469811	1843, 6720, 5468	8.59219
GO:0045740~positive regulation of DNA replication	3	2.0979	0.0490631	3725, 3569, 5879	8.38761
GO:0007566~embryo implantation	3	2.0979	0.0490631	4313, 5743, 3553	8.38761
GO:0006986~response to unfolded protein	3	2.0979	0.0490631	3320, 1649, 3312	8.38761
GO:0010535~positive regulation of activation of JAK2 kinase activity	2	1.3986	0.049685	6352, 3593	39.1422
GO:0034105~positive regulation of tissue remodeling	2	1.3986	0.049685	3593, 3606	39.1422
GO:0071281~cellular response to iron ion	2	1.3986	0.049685	567, 3077	39.1422
GO:1900122~positive regulation of receptor binding	2	1.3986	0.049685	567, 3077	39.1422
GO:0007253~cytoplasmic sequestering of NF-kappaB	2	1.3986	0.049685	3586, 4792	39.1422
GO:0042866~pyruvate biosynthetic process	2	1.3986	0.049685	5313, 5315	39.1422
GO:0032873~negative regulation of stress-activated MAPK cascade	2	1.3986	0.049685	2950, 4609	39.1422
GO:0043619~regulation of transcription from RNA polymerase II promoter in response to oxidative stress	2	1.3986	0.049685	3162, 2034	39.1422
GO:0033033~negative regulation of myeloid cell apoptotic process	2	1.3986	0.049685	4282, 596	39.1422
GO:0010742~macrophage derived foam cell differentiation	2	1.3986	0.049685	7040, 5468	39.1422
GO:0006924~activation-induced cell death of T cells	2	1.3986	0.049685	355, 207	39.1422
GO:0097084~vascular smooth muscle cell development	2	1.3986	0.049685	133, 3280	39.1422
GO:0007182~common-partner SMAD protein phosphorylation	2	1.3986	0.049685	7040, 4087	39.1422
GO:0060440~trachea formation	2	1.3986	0.049685	5595, 5594	39.1422
GO:0061635~regulation of protein complex stability	2	1.3986	0.049685	8878, 3312	39.1422
GO:0072655~establishment of protein localization to mitochondrion	2	1.3986	0.049685	1649, 207	39.1422
GO:0010042~response to manganese ion	2	1.3986	0.049685	6648, 5743	39.1422
GO:0002740~negative regulation of cytokine secretion involved in immune response	2	1.3986	0.049685	7124, 3586	39.1422
GO:0090336~positive regulation of brown fat cell differentiation	2	1.3986	0.049685	1432, 5743	39.1422
GO:0007409~axonogenesis	4	2.7972	0.0503803	596, 2263, 2932, 1385	4.79292
GO:0043547~positive regulation of GTPase activity	10	6.99301	0.0506888	3725, 6352, 6351, 6364, 6367, 2263, 2932, 414062, 5879, 3383	2.07835
GO:0031623~receptor internalization	3	2.0979	0.0511781	133, 3577, 3576	8.19255
GO:0030155~regulation of cell adhesion	3	2.0979	0.0511781	3606, 3383, 3576	8.19255
GO:0006469~negative regulation of protein kinase activity	4	2.7972	0.0516444	2950, 2167, 3569, 207	4.74451
GO:0006879~cellular iron ion homeostasis	3	2.0979	0.0533253	3162, 3077, 4609	8.00636
GO:0043434~response to peptide hormone	3	2.0979	0.0533253	1490, 7442, 3727	8.00636
GO:0042593~glucose homeostasis	4	2.7972	0.0542184	59341, 5468, 3569, 207	4.65056
GO:0030968~endoplasmic reticulum unfolded protein response	3	2.0979	0.0555041	3458, 5770, 4780	7.82844
GO:0045165~cell fate commitment	3	2.0979	0.0577138	2263, 5468, 4087	7.65825
GO:0045359~positive regulation of interferon-beta biosynthetic process	2	1.3986	0.0577242	7098, 7099	33.5504
GO:0032819~positive regulation of natural killer cell proliferation	2	1.3986	0.0577242	3593, 3606	33.5504
GO:0002860~positive regulation of natural killer cell mediated cytotoxicity directed against tumor cell target	2	1.3986	0.0577242	3593, 3592	33.5504
GO:0033194~response to hydroperoxide	2	1.3986	0.0577242	1147, 2876	33.5504
GO:0002862~negative regulation of inflammatory response to antigenic stimulus	2	1.3986	0.0577242	3593, 2876	33.5504
GO:0071455~cellular response to hyperoxia	2	1.3986	0.0577242	355, 5468	33.5504
GO:0001844~protein insertion into mitochondrial membrane involved in apoptotic signaling pathway	2	1.3986	0.0577242	581, 5366	33.5504
GO:0043496~regulation of protein homodimerization activity	2	1.3986	0.0577242	596, 581	33.5504
GO:2000503~positive regulation of natural killer cell chemotaxis	2	1.3986	0.0577242	6352, 6351	33.5504
GO:1900121~negative regulation of receptor binding	2	1.3986	0.0577242	567, 3077	33.5504
GO:0001649~osteoblast differentiation	4	2.7972	0.0581929	22801, 847, 207, 55973	4.51641
GO:0009267~cellular response to starvation	3	2.0979	0.0599537	213, 6720, 3312	7.49531
GO:0042110~T cell activation	3	2.0979	0.0599537	841, 941, 942	7.49531
GO:0045600~positive regulation of fat cell differentiation	3	2.0979	0.0599537	1385, 5468, 207	7.49531
GO:0048015~phosphatidylinositol-mediated signaling	4	2.7972	0.0609171	941, 942, 2263, 207	4.43119
GO:0051260~protein homooligomerization	5	3.4965	0.0634425	355, 3162, 6648, 581, 1645	3.31713
GO:0035914~skeletal muscle cell differentiation	3	2.0979	0.0645216	1958, 467, 2353	7.18938
GO:0010269~response to selenium ion	2	1.3986	0.0656958	6648, 2876	29.3566
GO:0033129~positive regulation of histone phosphorylation	2	1.3986	0.0656958	5595, 3553	29.3566
GO:0050702~interleukin-1 beta secretion	2	1.3986	0.0656958	7099, 2150	29.3566
GO:0045416~positive regulation of interleukin-8 biosynthetic process	2	1.3986	0.0656958	7099, 7124	29.3566
GO:0022612~gland morphogenesis	2	1.3986	0.0656958	596, 2263	29.3566
GO:0007183~SMAD protein complex assembly	2	1.3986	0.0656958	7040, 4087	29.3566
GO:0009629~response to gravity	2	1.3986	0.0656958	5315, 2353	29.3566
GO:0034138~toll-like receptor 3 signaling pathway	2	1.3986	0.0656958	7098, 942	29.3566
GO:0034128~negative regulation of MyD88-independent toll-like receptor signaling pathway	2	1.3986	0.0656958	7098, 7099	29.3566
GO:0031666~positive regulation of lipopolysaccharide-mediated signaling pathway	2	1.3986	0.0656958	7189, 4282	29.3566
GO:0070723~response to cholesterol	2	1.3986	0.0656958	7040, 4087	29.3566
GO:0031497~chromatin assembly	2	1.3986	0.0656958	3146, 7157	29.3566
GO:2001020~regulation of response to DNA damage stimulus	2	1.3986	0.0656958	842, 4170	29.3566
GO:0043497~regulation of protein heterodimerization activity	2	1.3986	0.0656958	596, 581	29.3566
GO:0060100~positive regulation of phagocytosis, engulfment	2	1.3986	0.0656958	2150, 5468	29.3566
GO:1903896~positive regulation of IRE1-mediated unfolded protein response	2	1.3986	0.0656958	581, 5770	29.3566
GO:0043068~positive regulation of programmed cell death	2	1.3986	0.0656958	7124, 1026	29.3566
GO:0002674~negative regulation of acute inflammatory response	2	1.3986	0.0656958	2950, 5468	29.3566
GO:0001955~blood vessel maturation	2	1.3986	0.0656958	4313, 1649	29.3566
GO:0071550~death-inducing signaling complex assembly	2	1.3986	0.0656958	841, 7124	29.3566
GO:0097011~cellular response to granulocyte macrophage colony-stimulating factor stimulus	2	1.3986	0.0656958	207, 5594	29.3566
GO:0006987~activation of signaling protein activity involved in unfolded protein response	2	1.3986	0.0656958	581, 5770	29.3566
GO:0044598~doxorubicin metabolic process	2	1.3986	0.0656958	57016, 1645	29.3566
GO:0044597~daunorubicin metabolic process	2	1.3986	0.0656958	57016, 1645	29.3566
GO:0032966~negative regulation of collagen biosynthetic process	2	1.3986	0.0656958	5468, 3569	29.3566
GO:0009308~amine metabolic process	2	1.3986	0.0656958	7412, 1543	29.3566
GO:0071277~cellular response to calcium ion	3	2.0979	0.0692025	3725, 2353, 3727	6.90745
GO:0032880~regulation of protein localization	3	2.0979	0.0715837	5599, 596, 207	6.77461
GO:0070234~positive regulation of T cell apoptotic process	2	1.3986	0.0736004	6352, 3383	26.0948
GO:0042473~outer ear morphogenesis	2	1.3986	0.0736004	5595, 5594	26.0948
GO:0071223~cellular response to lipoteichoic acid	2	1.3986	0.0736004	6364, 7099	26.0948
GO:0060452~positive regulation of cardiac muscle contraction	2	1.3986	0.0736004	3320, 1490	26.0948
GO:0003014~renal system process	2	1.3986	0.0736004	355, 596	26.0948
GO:0060020~Bergmann glial cell differentiation	2	1.3986	0.0736004	5595, 5594	26.0948
GO:0002237~response to molecule of bacterial origin	2	1.3986	0.0736004	3586, 3576	26.0948
GO:0006972~hyperosmotic response	2	1.3986	0.0736004	7098, 5879	26.0948
GO:0010226~response to lithium ion	2	1.3986	0.0736004	5743, 5313	26.0948
GO:0010469~regulation of receptor activity	2	1.3986	0.0736004	5054, 5328	26.0948
GO:0007184~SMAD protein import into nucleus	2	1.3986	0.0736004	3725, 7040	26.0948
GO:0050665~hydrogen peroxide biosynthetic process	2	1.3986	0.0736004	6648, 1543	26.0948
GO:0002024~diet induced thermogenesis	2	1.3986	0.0736004	59341, 7442	26.0948
GO:0010907~positive regulation of glucose metabolic process	2	1.3986	0.0736004	207, 5366	26.0948
GO:0045727~positive regulation of translation	3	2.0979	0.0739914	5595, 3569, 5594	6.64679
GO:0042475~odontogenesis of dentin-containing tooth	3	2.0979	0.0788834	7189, 133, 581	6.40509
GO:0002726~positive regulation of T cell cytokine production	2	1.3986	0.0814386	7189, 567	23.4853
GO:0033762~response to glucagon	2	1.3986	0.0814386	6720, 1385	23.4853
GO:0071803~positive regulation of podosome assembly	2	1.3986	0.0814386	5601, 7124	23.4853
GO:0033160~positive regulation of protein import into nucleus, translocation	2	1.3986	0.0814386	3320, 3569	23.4853
GO:0060252~positive regulation of glial cell proliferation	2	1.3986	0.0814386	4049, 4609	23.4853
GO:2000727~positive regulation of cardiac muscle cell differentiation	2	1.3986	0.0814386	7040, 2932	23.4853
GO:1901030~positive regulation of mitochondrial outer membrane permeabilization involved in apoptotic signaling pathway	2	1.3986	0.0814386	581, 2932	23.4853
GO:0043117~positive regulation of vascular permeability	2	1.3986	0.0814386	7040, 59341	23.4853
GO:0010996~response to auditory stimulus	2	1.3986	0.0814386	3627, 3569	23.4853
GO:1902237~positive regulation of endoplasmic reticulum stress-induced intrinsic apoptotic signaling pathway	2	1.3986	0.0814386	1649, 5366	23.4853
GO:0002377~immunoglobulin production	2	1.3986	0.0814386	355, 3575	23.4853
GO:0051103~DNA ligation involved in DNA repair	2	1.3986	0.0814386	3146, 142	23.4853
GO:0032091~negative regulation of protein binding	3	2.0979	0.0838738	5599, 581, 2932	6.18035
GO:0051592~response to calcium ion	3	2.0979	0.0864044	1843, 7273, 3569	6.07379
GO:1901796~regulation of signal transduction by p53 class mediator	4	2.7972	0.0879871	1432, 4193, 207, 7157	3.78795
GO:0043406~positive regulation of MAP kinase activity	3	2.0979	0.0889579	4282, 7040, 7124	5.97084
GO:0060445~branching involved in salivary gland morphogenesis	2	1.3986	0.089211	2263, 3569	21.3503
GO:0034145~positive regulation of toll-like receptor 4 signaling pathway	2	1.3986	0.089211	3146, 2150	21.3503
GO:0042770~signal transduction in response to DNA damage	2	1.3986	0.089211	842, 1432	21.3503
GO:0030431~sleep	2	1.3986	0.089211	3606, 2353	21.3503
GO:0010941~regulation of cell death	2	1.3986	0.089211	3725, 3727	21.3503
GO:0046325~negative regulation of glucose import	2	1.3986	0.089211	7124, 4609	21.3503
GO:0010763~positive regulation of fibroblast migration	2	1.3986	0.089211	7040, 207	21.3503
GO:0009743~response to carbohydrate	2	1.3986	0.089211	4193, 3553	21.3503
GO:0043433~negative regulation of sequence-specific DNA binding transcription factor activity	3	2.0979	0.0915337	3162, 1649, 9817	5.87133
GO:0038096~Fc-gamma receptor signaling pathway involved in phagocytosis	4	2.7972	0.0929198	3320, 5595, 5879, 5594	3.69847
GO:0001523~retinoid metabolic process	3	2.0979	0.0941312	4023, 57016, 1645	5.77508
GO:0032092~positive regulation of protein binding	3	2.0979	0.0941312	2932, 567, 3077	5.77508
GO:0050921~positive regulation of chemotaxis	2	1.3986	0.096918	7040, 2150	19.5711
GO:0045744~negative regulation of G-protein coupled receptor protein signaling pathway	2	1.3986	0.096918	6352, 3576	19.5711
GO:0046889~positive regulation of lipid biosynthetic process	2	1.3986	0.096918	1385, 207	19.5711
GO:0009650~UV protection	2	1.3986	0.096918	2876, 847	19.5711
GO:0019430~removal of superoxide radicals	2	1.3986	0.096918	6648, 4353	19.5711
GO:0001774~microglial cell activation	2	1.3986	0.096918	3725, 7442	19.5711
GO:0030595~leukocyte chemotaxis	2	1.3986	0.096918	3603, 3586	19.5711
GO:0071498~cellular response to fluid shear stress	2	1.3986	0.096918	5743, 4780	19.5711
GO:0090399~replicative senescence	2	1.3986	0.096918	1026, 7157	19.5711
GO:0031669~cellular response to nutrient levels	2	1.3986	0.096918	3569, 3383	19.5711
GO:0031000~response to caffeine	2	1.3986	0.096918	5468, 3569	19.5711
GO:0030728~ovulation	2	1.3986	0.096918	5743, 4609	19.5711
GO:0045078~positive regulation of interferon-gamma biosynthetic process	2	1.3986	0.096918	3593, 7098	19.5711
GO:0001706~endoderm formation	2	1.3986	0.096918	1843, 4087	19.5711
GO:0032693~negative regulation of interleukin-10 production	2	1.3986	0.096918	3593, 29126	19.5711
