# Supplementary material for: Cinnamic Aldehyde, the main monomer component of Cinnamon, exhibits anti‐inflammatory property in OA synovial fibroblasts via TLR4/MyD88 pathway
Source: J Cell Mol Med. 2021 Dec 28;26(3):913–24. doi: 10.1111/jcmm.17148 (PMC8817122; doi:10.1111/jcmm.17148)
Supplement: Supplementary file 5 — Data S3 [file JCMM-26-913-s007.xlsx]

## Sheet: GO-MF
Term	Count	%	PValue	Genes	Fold Enrichment
GO:0042802~identical protein binding	37	25.8741	3.35941e-18	3725, 3661, 841, 213, 5970, 7124, 2335, 331, 6513, 7189, 4615, 6351, 3320, 8878, 7273, 3593, 3251, 596, 6648, 581, 7442, 4193, 1385, 5468, 207, 7157, 355, 7098, 2539, 467, 2941, 567, 4790, 4792, 142, 11335, 5594	5.91424
GO:0019899~enzyme binding	24	16.7832	4.67445e-15	3725, 5447, 5599, 8329, 1432, 5743, 4193, 1385, 3312, 847, 5468, 207, 7157, 3727, 7040, 3162, 2944, 5770, 7273, 1543, 4792, 5879, 142, 11335	8.62871
GO:0005125~cytokine activity	16	11.1888	1.80782e-11	3593, 4049, 3146, 3592, 3606, 7124, 3603, 3552, 4282, 3458, 7040, 6351, 3456, 3553, 3586, 3569	10.8839
GO:0008134~transcription factor binding	19	13.2867	2.2987e-11	3725, 5601, 596, 3280, 3146, 2034, 5970, 9817, 5468, 7157, 3727, 1649, 4790, 2353, 4792, 4609, 142, 4087, 5594	8.00966
GO:0005515~protein binding	110	76.9231	2.14075e-10	3725, 941, 942, 3280, 3146, 29126, 2335, 7296, 331, 3727, 6352, 4615, 6351, 2950, 59341, 8878, 2150, 4314, 4313, 5447, 5743, 4193, 3551, 3552, 1385, 207, 5366, 6364, 2941, 1490, 4790, 4792, 4609, 2213, 11335, 4023, 1432, 213, 5970, 3312, 7189, 1843, 7040, 3320, 1649, 9020, 1645, 4780, 596, 5054, 4170, 54205, 5770, 842, 841, 3627, 1147, 7124, 4000, 3383, 6513, 10587, 7852, 3575, 3576, 5328, 5601, …	1.4991
GO:0042803~protein homodimerization activity	27	18.8811	2.71169e-10	3725, 3661, 3593, 3251, 596, 1147, 5743, 3280, 4843, 581, 5970, 2263, 3551, 847, 4170, 6352, 3162, 7040, 2944, 2539, 3320, 467, 1649, 2941, 8878, 4790, 4087	4.42813
GO:0008009~chemokine activity	9	6.29371	6.19579e-09	6352, 3627, 6351, 6364, 2919, 5473, 6367, 414062, 3576	21.99
GO:0046982~protein heterodimerization activity	18	12.5874	3.12548e-07	3725, 3593, 596, 8329, 1147, 3592, 2034, 581, 5970, 3551, 7157, 4170, 7040, 467, 1649, 4790, 2353, 4087	4.63445
GO:0044212~transcription regulatory region DNA binding	12	8.39161	1.63007e-06	3725, 467, 1649, 5970, 7124, 4790, 1385, 2353, 5468, 4780, 7157, 3727	6.74498
GO:0004707~MAP kinase activity	5	3.4965	4.25283e-06	5601, 5599, 1432, 5595, 5594	42.7584
GO:0031625~ubiquitin protein ligase binding	13	9.09091	4.87998e-06	7189, 841, 596, 5970, 2932, 8878, 7852, 4193, 3312, 1026, 4792, 7157, 4087	5.42301
GO:0016301~kinase activity	12	8.39161	5.37217e-06	5601, 5599, 5595, 2263, 2932, 9020, 5313, 5315, 1026, 207, 5594, 5328	5.96133
GO:0019901~protein kinase binding	14	9.79021	1.51045e-05	7189, 842, 59, 5970, 59341, 2932, 8878, 6720, 5770, 3551, 7273, 5879, 7157, 142	4.45779
GO:0097110~scaffold protein binding	6	4.1958	4.69466e-05	841, 1147, 5605, 5595, 3551, 4193	14.9654
GO:0097153~cysteine-type endopeptidase activity involved in apoptotic process	4	2.7972	0.000150243	842, 841, 834, 836	36.838
GO:0001077~transcriptional activator activity, RNA polymerase II core promoter proximal region sequence-specific binding	10	6.99301	0.000156848	3725, 1958, 1649, 5970, 2034, 6720, 1385, 2353, 4609, 4087	5.07303
GO:0005102~receptor binding	12	8.39161	0.000175364	4282, 3627, 4049, 4023, 133, 2919, 942, 4843, 2150, 3077, 847, 5054	4.06992
GO:0002020~protease binding	7	4.8951	0.000194102	596, 7124, 2335, 7273, 7157, 836, 5054	8.29766
GO:0050661~NADP binding	5	3.4965	0.000194324	5447, 2936, 2539, 4843, 847	17.1033
GO:0042826~histone deacetylase binding	7	4.8951	0.000204843	7189, 5599, 3320, 3280, 5970, 5879, 142	8.21631
GO:0043565~sequence-specific DNA binding	14	9.79021	0.000378985	3725, 596, 1958, 3280, 2034, 1385, 5468, 7157, 3727, 467, 1649, 2353, 4780, 4609	3.23577
GO:0016668~oxidoreductase activity, acting on a sulfur group of donors, NAD(P) as acceptor	3	2.0979	0.000405301	10587, 2936, 7296	89.7926
GO:0051434~BH3 domain binding	3	2.0979	0.000405301	596, 581, 4170	89.7926
GO:0008083~growth factor activity	8	5.59441	0.000406479	3593, 7040, 2919, 3592, 5473, 1490, 3586, 3569	5.91227
GO:0043621~protein self-association	5	3.4965	0.000564372	6352, 4615, 7273, 7157, 6513	13.0134
GO:0070412~R-SMAD binding	4	2.7972	0.000665532	3725, 2353, 142, 4087	22.8045
GO:0000978~RNA polymerase II core promoter proximal region sequence-specific DNA binding	11	7.69231	0.000761648	3725, 3661, 467, 1649, 5970, 6720, 1385, 2353, 3727, 4609, 4087	3.70974
GO:0020037~heme binding	7	4.8951	0.00098758	54205, 3162, 5743, 4353, 4843, 1543, 847	6.11725
GO:0003700~transcription factor activity, sequence-specific DNA binding	19	13.2867	0.000999015	3725, 3661, 1958, 3146, 3280, 2034, 5970, 1385, 5468, 7157, 3727, 467, 1649, 6720, 4790, 2353, 4780, 4609, 4087	2.36706
GO:0004674~protein serine/threonine kinase activity	11	7.69231	0.00117708	5599, 5605, 1432, 5595, 2932, 8878, 9020, 3551, 7273, 207, 5594	3.50255
GO:0047485~protein N-terminus binding	6	4.1958	0.00127743	7189, 7040, 5970, 2745, 7157, 142	7.40557
GO:0000976~transcription regulatory region sequence-specific DNA binding	5	3.4965	0.00135892	1958, 467, 1649, 4790, 4780	10.321
GO:0051721~protein phosphatase 2A binding	4	2.7972	0.0014114	596, 5770, 207, 7157	17.7368
GO:0035035~histone acetyltransferase binding	4	2.7972	0.00157123	1958, 2034, 1385, 7157	17.1033
GO:0005164~tumor necrosis factor receptor binding	4	2.7972	0.00174196	7189, 841, 4049, 7124	16.5136
GO:0050660~flavin adenine dinucleotide binding	5	3.4965	0.00195863	5447, 10587, 2936, 4843, 7296	9.35339
GO:0000980~RNA polymerase II distal enhancer sequence-specific DNA binding	5	3.4965	0.0020738	3725, 5970, 4790, 1385, 4780	9.20949
GO:0042805~actinin binding	3	2.0979	0.00294197	5970, 7273, 4790	35.917
GO:0004364~glutathione transferase activity	4	2.7972	0.00300909	2950, 2944, 2953, 2941	13.6827
GO:0004672~protein kinase activity	10	6.99301	0.00307042	5601, 6352, 1147, 5605, 1432, 2932, 9020, 3551, 7273, 207	3.33491
GO:0001102~RNA polymerase II activating transcription factor binding	4	2.7972	0.00380894	3725, 3429, 1385, 4780	12.6025
GO:0015267~channel activity	3	2.0979	0.00426824	8989, 596, 581	29.9309
GO:0003690~double-stranded DNA binding	5	3.4965	0.00460285	3146, 1385, 7157, 4609, 4087	7.39033
GO:0009055~electron carrier activity	5	3.4965	0.00667692	54205, 5447, 2936, 7296, 2745	6.6513
GO:0032403~protein complex binding	7	4.8951	0.00745854	841, 5970, 6720, 1026, 4792, 836, 4609	4.06827
GO:0023026~MHC class II protein complex binding	3	2.0979	0.00759385	3320, 5315, 3312	22.4481
GO:0005123~death receptor binding	3	2.0979	0.00759385	4615, 841, 836	22.4481
GO:0004888~transmembrane signaling receptor activity	7	4.8951	0.00891179	50856, 355, 7098, 7099, 7442, 2213, 3383	3.91619
GO:0008201~heparin binding	6	4.1958	0.0107602	3627, 4023, 4353, 2263, 1490, 2335	4.48963
GO:0005524~ATP binding	22	15.3846	0.0116181	5601, 59, 5599, 1147, 5605, 1432, 2932, 2263, 7442, 3551, 3312, 207, 7157, 3320, 59341, 5595, 5313, 9020, 7273, 8714, 5315, 5594	1.76182
GO:0033613~activating transcription factor binding	3	2.0979	0.0141515	5970, 5468, 4087	16.3259
GO:0004197~cysteine-type endopeptidase activity	4	2.7972	0.0141551	842, 841, 834, 836	7.85072
GO:0000982~transcription factor activity, RNA polymerase II core promoter proximal region sequence-specific binding	3	2.0979	0.0154159	3725, 467, 2353	15.6161
GO:0048020~CCR chemokine receptor binding	3	2.0979	0.0154159	6364, 6367, 414062	15.6161
GO:0019903~protein phosphatase binding	4	2.7972	0.0154332	3320, 1432, 5468, 7157	7.60149
GO:0003682~chromatin binding	9	6.29371	0.0163471	3725, 4353, 5970, 6720, 4790, 2353, 5468, 7157, 4087	2.75578
GO:0004743~pyruvate kinase activity	2	1.3986	0.0165184	5313, 5315	119.723
GO:0001205~transcriptional activator activity, RNA polymerase II distal enhancer sequence-specific binding	3	2.0979	0.0180838	5970, 4790, 4780	14.3668
GO:0001618~virus receptor activity	4	2.7972	0.0204048	941, 942, 7852, 3383	6.84134
GO:0042056~chemoattractant activity	3	2.0979	0.0209315	4282, 6352, 3146	13.3026
GO:0004705~JUN kinase activity	2	1.3986	0.0246757	5601, 5599	79.8156
GO:0047718~indanol dehydrogenase activity	2	1.3986	0.0246757	57016, 1645	79.8156
GO:0008384~IkappaB kinase activity	2	1.3986	0.0246757	1147, 3551	79.8156
GO:0051059~NF-kappaB binding	3	2.0979	0.025526	5970, 2932, 4792	11.9723
GO:0015026~coreceptor activity	3	2.0979	0.025526	941, 942, 7852	11.9723
GO:0016491~oxidoreductase activity	6	4.1958	0.0256518	5447, 10587, 2936, 7296, 1543, 1645	3.5917
GO:0051087~chaperone binding	4	2.7972	0.0297932	213, 3280, 581, 7157	5.91227
GO:0051022~Rho GDP-dissociation inhibitor binding	2	1.3986	0.0327659	3320, 5879	59.8617
GO:0070491~repressing transcription factor binding	3	2.0979	0.033992	3146, 5970, 4609	10.262
GO:0004872~receptor activity	6	4.1958	0.0347028	355, 7098, 7099, 942, 2150, 3383	3.31032
GO:0003677~DNA binding	22	15.3846	0.0356812	3725, 3661, 6648, 8329, 1958, 213, 3146, 3280, 2034, 5970, 1385, 5468, 7157, 1649, 6720, 4790, 2353, 4780, 4609, 142, 4087, 5594	1.57343
GO:0005143~interleukin-12 receptor binding	2	1.3986	0.0407894	3593, 3592	47.8894
GO:0005216~ion channel activity	3	2.0979	0.0494327	8989, 59341, 7442	8.3528
GO:0030971~receptor tyrosine kinase binding	3	2.0979	0.0494327	8878, 5770, 7157	8.3528
GO:0019902~phosphatase binding	3	2.0979	0.0536222	5595, 5594, 4087	7.98156
GO:0005080~protein kinase C binding	3	2.0979	0.0557626	59341, 8878, 207	7.80805
GO:0031726~CCR1 chemokine receptor binding	2	1.3986	0.0566387	6352, 6351	34.2067
GO:0005178~integrin binding	4	2.7972	0.0568271	7412, 1490, 2335, 3383	4.56089
GO:0019825~oxygen binding	3	2.0979	0.0579327	6648, 213, 1543	7.64192
GO:0030235~nitric-oxide synthase regulator activity	2	1.3986	0.0644655	3320, 207	29.9309
GO:0031730~CCR5 chemokine receptor binding	2	1.3986	0.0644655	6352, 6351	29.9309
GO:0001078~transcriptional repressor activity, RNA polymerase II core promoter proximal region sequence-specific binding	4	2.7972	0.0649208	3661, 467, 3280, 5970	4.31436
GO:0034713~type I transforming growth factor beta receptor binding	2	1.3986	0.0722279	7040, 4087	26.6052
GO:0045236~CXCR chemokine receptor binding	2	1.3986	0.0722279	2919, 5473	26.6052
GO:0005507~copper ion binding	3	2.0979	0.0786957	213, 3552, 7157	6.41375
GO:0004791~thioredoxin-disulfide reductase activity	2	1.3986	0.0799264	10587, 7296	23.9447
GO:0015278~calcium-release channel activity	2	1.3986	0.0875614	8989, 7442	21.7679
GO:0043295~glutathione binding	2	1.3986	0.0875614	2950, 2944	21.7679
GO:0046934~phosphatidylinositol-4,5-bisphosphate 3-kinase activity	3	2.0979	0.0936302	941, 942, 2263	5.79307
GO:0000977~RNA polymerase II regulatory region sequence-specific DNA binding	5	3.4965	0.0949425	1958, 467, 5970, 4790, 7157	2.87797
GO:0004708~MAP kinase kinase activity	2	1.3986	0.0951335	5605, 1432	19.9539
GO:0000975~regulatory region DNA binding	2	1.3986	0.0951335	3661, 4790	19.9539
GO:0004713~protein tyrosine kinase activity	4	2.7972	0.0987776	5605, 3320, 2263, 7273	3.6007
