# Supplementary material for: Cinnamic Aldehyde, the main monomer component of Cinnamon, exhibits anti‐inflammatory property in OA synovial fibroblasts via TLR4/MyD88 pathway
Source: J Cell Mol Med. 2021 Dec 28;26(3):913–24. doi: 10.1111/jcmm.17148 (PMC8817122; doi:10.1111/jcmm.17148)
Supplement: Supplementary file 6 — Data S4 [file JCMM-26-913-s001.xlsx]

## Sheet: GO-CC
Term	Count	%	PValue	Genes	Fold Enrichment
GO:0005829~cytosol	75	52.4476	4.28269e-20	3725, 842, 841, 1147, 7296, 331, 847, 2745, 4000, 6513, 4615, 2950, 8878, 5601, 3251, 5605, 4843, 581, 7442, 9817, 3551, 4193, 3552, 834, 207, 836, 5366, 2944, 2941, 1490, 5595, 5313, 5315, 4790, 5879, 4792, 4609, 4087, 5594, 3661, 5599, 59, 2936, 2167, 1432, 3606, 2034, 5970, 3603, 2932, 3312, 1026, 7189, 2876, 3320, 1649, 9020, 57016, 3553, 7273, 1645, 4780, 596, 1066, 54541, 5468, 7157, 4170, …	2.88327
GO:0005615~extracellular space	44	30.7692	4.68263e-16	4049, 3627, 4023, 59, 133, 2919, 4353, 3146, 213, 3606, 3603, 7124, 2335, 3312, 847, 3383, 6352, 6351, 7040, 3458, 2950, 3456, 414062, 3553, 3077, 3576, 5328, 4314, 3593, 4313, 3592, 1066, 3552, 5054, 4282, 7412, 3162, 6364, 5473, 6367, 1490, 567, 3586, 3569	4.16287
GO:0009897~external side of plasma membrane	17	11.8881	1.02345e-11	3627, 2936, 941, 942, 29126, 9308, 7124, 7442, 3383, 7412, 3458, 355, 7099, 567, 3077, 3569, 3575	10.1713
GO:0005739~mitochondrion	36	25.1748	1.08706e-10	842, 841, 5599, 2936, 1432, 4353, 2932, 7296, 847, 2745, 7189, 10587, 2950, 2876, 1543, 5601, 5447, 4313, 596, 6648, 5605, 581, 54541, 834, 207, 7157, 5366, 4170, 54205, 3429, 5595, 4790, 5315, 142, 4609, 5594	3.44693
GO:0005576~extracellular region	39	27.2727	3.23506e-10	3627, 4023, 133, 2919, 3146, 213, 3606, 3603, 7124, 2335, 6352, 6351, 7040, 3458, 3456, 3320, 414062, 7273, 3553, 3575, 3576, 5328, 4314, 3593, 4313, 5605, 3592, 2263, 3552, 834, 5054, 4282, 6364, 5473, 6367, 1490, 567, 3586, 3569	3.08707
GO:0009986~cell surface	18	12.5874	1.12309e-06	4023, 941, 942, 3146, 7124, 2263, 3383, 4282, 7412, 355, 7040, 728, 7098, 7099, 3320, 59341, 7852, 5328	4.23234
GO:0043234~protein complex	15	10.4895	4.23572e-06	59, 213, 5743, 4193, 1026, 207, 7157, 7189, 4615, 3320, 5595, 6720, 4609, 142, 5594	4.63983
GO:0070062~extracellular exosome	43	30.0699	1.37504e-05	4023, 59, 2936, 942, 1432, 2167, 4353, 213, 29126, 3606, 2335, 7296, 3312, 847, 2745, 3383, 6513, 2950, 2953, 3320, 2876, 8878, 7852, 7273, 57016, 3553, 1645, 5328, 3251, 6648, 8329, 581, 5054, 4282, 7412, 355, 2539, 5595, 5313, 567, 5315, 5879, 5594	1.94946
GO:0005737~cytoplasm	64	44.7552	4.55494e-05	841, 1147, 3280, 331, 4000, 6352, 4615, 2950, 2953, 8878, 7852, 3593, 3251, 5605, 3592, 5743, 4843, 581, 2263, 9817, 3551, 4193, 207, 836, 2944, 5315, 4790, 3586, 5879, 4792, 5594, 4087, 2213, 3661, 133, 59, 1958, 1432, 2167, 2034, 5970, 3603, 2932, 7189, 1843, 7040, 3458, 3320, 2876, 1649, 9020, 4780, 596, 54541, 7157, 4170, 4282, 355, 2539, 7098, 7099, 6720, 567, 3569	1.56189
GO:0005769~early endosome	10	6.99301	7.84459e-05	7412, 7098, 5605, 3146, 5595, 5770, 7852, 2150, 3077, 5594	5.56509
GO:0031012~extracellular matrix	11	7.69231	0.000110517	7040, 4313, 4023, 3320, 2263, 2335, 5315, 3312, 5879, 4000, 5054	4.73597
GO:0005634~nucleus	64	44.7552	0.000145718	3725, 842, 3280, 3146, 4353, 7296, 331, 2745, 3727, 4000, 4615, 2950, 4313, 5605, 4843, 5743, 581, 2263, 3551, 4193, 1385, 207, 836, 5366, 5595, 5315, 4790, 5879, 4792, 4609, 4087, 5594, 11335, 3661, 5599, 1958, 2167, 1432, 213, 2034, 5970, 3603, 2932, 3312, 1026, 7189, 1843, 7040, 3320, 1649, 4780, 596, 8329, 5468, 7157, 4170, 355, 54205, 3162, 2539, 467, 6720, 2353, 142	1.50622
GO:0005654~nucleoplasm	39	27.2727	0.00028424	3725, 3661, 841, 5599, 1147, 1958, 1432, 3280, 3146, 5970, 2034, 7296, 331, 3312, 1026, 4000, 3320, 1649, 8878, 5601, 2263, 9817, 4193, 1385, 5468, 207, 7157, 836, 4170, 4282, 467, 5595, 6720, 4790, 2353, 142, 4609, 5594, 4087	1.78527
GO:0009898~cytoplasmic side of plasma membrane	5	3.4965	0.000314239	7189, 2539, 1147, 5605, 3551	15.1715
GO:0005770~late endosome	7	4.8951	0.000387892	5605, 1649, 5595, 8878, 7852, 3312, 5594	7.31216
GO:0033256~I-kappaB/NF-kappaB complex	3	2.0979	0.000593687	5970, 4790, 4792	76.4643
GO:0005886~plasma membrane	50	34.965	0.000790926	50856, 941, 942, 3146, 29126, 7124, 847, 3383, 6513, 4615, 2950, 59341, 7852, 2150, 22801, 3577, 3575, 5328, 4313, 9308, 2263, 7442, 4193, 207, 836, 7412, 1490, 5315, 4792, 5879, 2213, 8989, 4049, 4023, 2932, 3603, 3312, 7189, 7040, 728, 3320, 8714, 3077, 4780, 5054, 3162, 355, 7099, 5770, 567	1.54623
GO:0031093~platelet alpha granule lumen	5	3.4965	0.000885426	7040, 213, 5473, 2335, 5054	11.5855
GO:0005925~focal adhesion	11	7.69231	0.000994154	5605, 59341, 5595, 567, 22801, 3312, 847, 5879, 3383, 5594, 5328	3.58528
GO:0043209~myelin sheath	7	4.8951	0.00123002	4282, 596, 6648, 3320, 213, 5315, 3312	5.86897
GO:0031264~death-inducing signaling complex	3	2.0979	0.00123403	841, 355, 836	54.6174
GO:0005901~caveola	5	3.4965	0.00165527	3162, 5743, 5595, 5594, 6513	9.80312
GO:0035631~CD40 receptor complex	3	2.0979	0.00316653	7189, 1147, 3551	34.7565
GO:0005667~transcription factor complex	7	4.8951	0.00406582	3725, 5970, 2034, 2353, 3727, 142, 4087	4.6222
GO:0005783~endoplasmic reticulum	15	10.4895	0.00527674	596, 5605, 213, 5743, 581, 9817, 847, 7157, 7412, 3162, 8878, 6720, 5770, 2353, 55973	2.30871
GO:0005741~mitochondrial outer membrane	6	4.1958	0.0062102	841, 596, 3429, 581, 4170, 5366	5.13183
GO:0031143~pseudopodium	3	2.0979	0.00759403	5595, 2150, 5594	22.4895
GO:0005635~nuclear envelope	6	4.1958	0.00811279	581, 5595, 6720, 142, 4000, 11335	4.80908
GO:0048471~perinuclear region of cytoplasm	12	8.39161	0.00939305	7189, 3162, 5605, 3320, 7099, 4843, 2932, 1490, 3077, 1026, 5468, 4000	2.46262
GO:0031410~cytoplasmic vesicle	7	4.8951	0.010325	728, 59341, 2263, 8878, 5770, 7852, 3077	3.7961
GO:0043005~neuron projection	7	4.8951	0.0107343	841, 355, 3458, 3320, 3146, 5743, 2353	3.76407
GO:0043514~interleukin-12 complex	2	1.3986	0.0155236	3593, 3592	127.441
GO:1990622~CHOP-ATF3 complex	2	1.3986	0.0155236	467, 1649	127.441
GO:0032993~protein-DNA complex	3	2.0979	0.0160848	1649, 4780, 3727	15.2929
GO:0000790~nuclear chromatin	6	4.1958	0.0176803	8329, 5970, 1385, 7157, 3727, 4087	3.96188
GO:0005719~nuclear euchromatin	3	2.0979	0.0186296	3725, 1385, 11335	14.1601
GO:0016020~membrane	27	18.8811	0.019425	4049, 7124, 3312, 847, 3383, 6513, 3320, 8714, 22801, 3577, 3575, 55973, 3593, 5447, 596, 581, 2263, 4170, 7412, 3162, 355, 2539, 7098, 567, 2353, 5879, 142	1.56404
GO:0045121~membrane raft	6	4.1958	0.0227041	841, 355, 7124, 3551, 836, 3383	3.71186
GO:0097136~Bcl-2 family protein complex	2	1.3986	0.0231954	581, 4170	84.9604
GO:0072562~blood microparticle	5	3.4965	0.0311916	7040, 213, 2335, 3312, 6513	4.19212
GO:0005759~mitochondrial matrix	7	4.8951	0.0430899	10587, 2936, 6648, 2876, 1385, 7157, 4170	2.72809
GO:0042470~melanosome	4	2.7972	0.044425	3320, 3312, 5879, 6513	5.04715
GO:0031265~CD95 death-inducing signaling complex	2	1.3986	0.0458564	841, 355	42.4802
GO:0005622~intracellular	17	11.8881	0.0552767	5601, 5599, 941, 1147, 2919, 1432, 4843, 3551, 3312, 54541, 6364, 2950, 7098, 5595, 5879, 3576, 5594	1.62649
GO:1990712~HFE-transferrin receptor complex	2	1.3986	0.060673	567, 3077	31.8601
GO:0046930~pore complex	2	1.3986	0.0679953	596, 581	28.3201
GO:0043231~intracellular membrane-bounded organelle	9	6.29371	0.0707064	5447, 2539, 1147, 942, 2263, 1490, 1543, 847, 5468	2.05549
GO:0008385~IkappaB kinase complex	2	1.3986	0.075261	1147, 3551	25.4881
GO:0031982~vesicle	4	2.7972	0.0784433	4282, 2950, 5315, 207	3.98252
GO:0042612~MHC class I protein complex	2	1.3986	0.0824705	567, 3077	23.171
GO:0005887~integral component of plasma membrane	17	11.8881	0.0845262	8989, 50856, 9308, 7124, 2263, 7442, 3383, 6513, 728, 355, 7098, 7099, 59341, 8714, 2150, 3077, 55973	1.53109
GO:0016023~cytoplasmic, membrane-bounded vesicle	4	2.7972	0.0932435	728, 2263, 7852, 5879	3.69393
