# Supplementary material for: Cinnamic Aldehyde, the main monomer component of Cinnamon, exhibits anti‐inflammatory property in OA synovial fibroblasts via TLR4/MyD88 pathway
Source: J Cell Mol Med. 2021 Dec 28;26(3):913–24. doi: 10.1111/jcmm.17148 (PMC8817122; doi:10.1111/jcmm.17148)
Supplement: Supplementary file 7 — Data S5 [file JCMM-26-913-s003.xlsx]

## Sheet: KEGG
Term	Count	%	PValue	Genes	Fold Enrichment
hsa04620:Toll-like receptor signaling pathway	34	23.7762	2.28761e-32	3725, 3661, 841, 3627, 5599, 941, 1147, 942, 1432, 5970, 7124, 7189, 4615, 6352, 6351, 3456, 414062, 3553, 3576, 5601, 3593, 5605, 3592, 3551, 207, 7098, 7099, 5595, 4790, 2353, 4792, 3569, 5879, 5594	16.7157
hsa05142:Chagas disease (American trypanosomiasis)	33	23.0769	3.43817e-31	3725, 841, 5599, 1147, 1432, 5970, 7124, 7189, 4615, 6352, 7040, 3458, 3456, 414062, 3553, 3576, 5601, 3593, 4843, 3592, 3551, 207, 5054, 355, 7099, 5595, 4790, 2353, 3586, 4792, 3569, 4087, 5594	16.5361
hsa04668:TNF signaling pathway	30	20.979	1.81756e-26	3725, 841, 3627, 4049, 5599, 1147, 1432, 2919, 5970, 7124, 3383, 6352, 9020, 3553, 5601, 4314, 5743, 3551, 1385, 207, 836, 7412, 355, 6364, 5595, 4790, 2353, 4792, 3569, 5594	14.6113
hsa05161:Hepatitis B	33	23.0769	4.02513e-26	3725, 842, 3661, 841, 5599, 1147, 5970, 7124, 1026, 4615, 7040, 3456, 3576, 5601, 596, 5605, 581, 3551, 1385, 207, 7157, 836, 355, 54205, 7098, 7099, 5595, 4790, 2353, 4792, 3569, 4609, 5594	11.8603
hsa05164:Influenza A	35	24.4755	6.85952e-26	3725, 842, 3661, 3627, 5599, 1432, 5970, 3606, 7124, 2932, 3312, 3383, 4615, 6352, 3458, 3456, 3553, 3576, 5601, 3593, 5605, 3592, 3551, 3552, 834, 207, 355, 54205, 7098, 7099, 5595, 4790, 4792, 3569, 5594	10.4826
hsa05145:Toxoplasmosis	28	19.5804	2.17442e-23	842, 841, 5599, 1147, 1432, 5970, 7124, 3312, 331, 7189, 4615, 7040, 3458, 5601, 3593, 596, 4843, 3592, 3551, 207, 836, 54205, 7099, 5595, 4790, 3586, 4792, 5594	13.2653
hsa05133:Pertussis	24	16.7832	1.88067e-22	3725, 5601, 3661, 3593, 5599, 1432, 3592, 4843, 5970, 7124, 3552, 834, 836, 7189, 4615, 7099, 5595, 3553, 4790, 2353, 3586, 3569, 3576, 5594	16.6764
hsa05200:Pathways in cancer	43	30.0699	2.33327e-21	3725, 842, 841, 5599, 1147, 5970, 2034, 2932, 2335, 331, 1026, 6513, 7189, 7040, 2950, 3320, 7852, 3576, 5601, 4313, 596, 5605, 4843, 5743, 581, 2263, 4193, 3551, 5468, 207, 7157, 836, 355, 54205, 5595, 4790, 2353, 4792, 3569, 5879, 4609, 5594, 4087	5.702
hsa04621:NOD-like receptor signaling pathway	21	14.6853	3.8255e-21	5601, 841, 5599, 1147, 2919, 1432, 5970, 3606, 7124, 3551, 834, 7189, 6352, 3320, 5595, 3553, 4790, 4792, 3569, 3576, 5594	19.5426
hsa05152:Tuberculosis	31	21.6783	6.02564e-21	842, 841, 5599, 1432, 5970, 3606, 7124, 7189, 4615, 7040, 3458, 3456, 3553, 5601, 3593, 596, 4843, 3592, 581, 3552, 1385, 207, 836, 54205, 7099, 5595, 4790, 3586, 3569, 2213, 5594	9.12725
hsa04380:Osteoclast differentiation	27	18.8811	5.22025e-20	3725, 5599, 1147, 1432, 5970, 7124, 3727, 7189, 7040, 3458, 3456, 8878, 9020, 3553, 5601, 3551, 3552, 1385, 5468, 207, 5595, 4790, 2353, 5879, 4792, 2213, 5594	10.741
hsa05132:Salmonella infection	23	16.0839	5.90103e-20	3725, 5601, 5599, 2919, 1432, 4843, 5970, 3606, 3552, 834, 4615, 6351, 3458, 7099, 5595, 414062, 3553, 4790, 2353, 3569, 5879, 3576, 5594	14.4411
hsa05140:Leishmaniasis	21	14.6853	8.5785e-19	3725, 3593, 1432, 3592, 4843, 5743, 5970, 7124, 3552, 7189, 4615, 3458, 7040, 7099, 5595, 3553, 4790, 2353, 3586, 4792, 5594	15.4139
hsa05134:Legionellosis	19	13.2867	1.73687e-18	842, 3593, 841, 2919, 3592, 5970, 3606, 7124, 3312, 834, 836, 4615, 54205, 7099, 3553, 4790, 4792, 3569, 3576	18.3363
hsa05168:Herpes simplex infection	27	18.8811	3.03448e-16	3725, 3661, 841, 4049, 5599, 1147, 5970, 7124, 7189, 6352, 4615, 3458, 3456, 3553, 5601, 3593, 3592, 3551, 7157, 836, 54205, 355, 7098, 4790, 2353, 3569, 4792	7.6889
hsa05210:Colorectal cancer	18	12.5874	6.81921e-16	3725, 5601, 842, 5599, 596, 581, 2932, 207, 7157, 836, 54205, 7040, 5595, 2353, 5879, 4609, 4087, 5594	15.1298
hsa04064:NF-kappa B signaling pathway	20	13.986	1.33016e-15	4049, 596, 1147, 5743, 5970, 7124, 3551, 331, 3383, 7189, 4615, 7412, 6351, 7099, 9020, 3553, 4790, 4792, 3576, 5328	11.9801
hsa04210:Apoptosis	17	11.8881	1.53553e-14	842, 841, 596, 1147, 581, 5970, 7124, 3551, 331, 207, 7157, 836, 54205, 355, 9020, 4790, 4792	14.2892
hsa04010:MAPK signaling pathway	29	20.2797	1.53675e-14	3725, 5599, 1147, 1432, 5970, 7124, 3312, 3727, 1843, 7189, 7040, 1649, 9020, 3553, 5601, 5605, 2263, 3551, 3552, 207, 7157, 836, 355, 5595, 4790, 2353, 5879, 4609, 5594	5.9735
hsa04932:Non-alcoholic fatty liver disease (NAFLD)	23	16.0839	4.80483e-14	3725, 5601, 841, 5599, 581, 5970, 7124, 2932, 3551, 3552, 207, 836, 355, 54205, 7040, 1649, 6720, 5313, 3553, 4790, 3569, 5879, 3576	7.93784
hsa04622:RIG-I-like receptor signaling pathway	17	11.8881	1.22971e-13	5601, 3593, 3661, 841, 3627, 5599, 1147, 1432, 3592, 5970, 7124, 3551, 7189, 3456, 4790, 4792, 3576	12.6562
hsa05143:African trypanosomiasis	13	9.09091	3.45585e-13	3593, 7412, 4615, 355, 3458, 3592, 3606, 7124, 2150, 3553, 3586, 3569, 3383	20.5296
hsa05215:Prostate cancer	18	12.5874	3.90545e-13	842, 596, 5605, 1147, 5970, 2263, 2932, 3551, 4193, 1385, 1026, 207, 7157, 3320, 5595, 4790, 4792, 5594	10.6596
hsa05323:Rheumatoid arthritis	18	12.5874	3.90545e-13	3725, 4314, 941, 942, 3606, 7124, 3552, 3383, 6352, 3458, 6364, 7040, 7099, 414062, 3553, 2353, 3569, 3576	10.6596
hsa05162:Measles	21	14.6853	4.11488e-13	3661, 3593, 1147, 3592, 5970, 2932, 3552, 3312, 207, 7157, 7189, 4615, 355, 3458, 3456, 7099, 3553, 4790, 4792, 3569, 2213	8.22847
hsa05160:Hepatitis C	20	13.986	4.30503e-12	5601, 3661, 5599, 1147, 1432, 5970, 7124, 2932, 3551, 1026, 207, 7157, 7189, 7098, 3456, 5595, 4790, 4792, 3576, 5594	7.83664
hsa05166:HTLV-I infection	26	18.1818	6.90644e-12	3725, 4049, 1958, 1147, 5970, 2932, 7124, 331, 1026, 3383, 6513, 7040, 9020, 581, 3551, 1385, 207, 7157, 7412, 467, 2353, 4790, 3569, 4792, 4609, 4087	5.33447
hsa05321:Inflammatory bowel disease (IBD)	15	10.4895	8.72552e-12	3725, 3593, 3592, 5970, 3606, 7124, 3552, 3458, 7040, 7099, 3553, 4790, 3586, 3569, 4087	12.2141
hsa05169:Epstein-Barr virus infection	19	13.2867	9.44829e-12	3725, 5601, 3661, 5599, 596, 1147, 1432, 5970, 3551, 4193, 1026, 207, 7157, 3383, 7189, 9020, 4790, 4792, 4609	8.11606
hsa05120:Epithelial cell signaling in Helicobacter pylori infection	15	10.4895	1.70026e-11	3725, 5601, 6352, 5599, 1147, 1432, 5970, 9020, 3551, 4790, 3577, 4792, 5879, 836, 3576	11.6672
hsa04060:Cytokine-cytokine receptor interaction	25	17.4825	1.79416e-11	3593, 3627, 4049, 2919, 3592, 3606, 7124, 3552, 6352, 355, 6364, 3458, 7040, 6351, 3456, 5473, 6367, 7852, 414062, 3553, 3586, 3577, 3569, 3575, 3576	5.36149
hsa05222:Small cell lung cancer	16	11.1888	4.06733e-11	842, 596, 1147, 4843, 5743, 5970, 2335, 3551, 331, 207, 7157, 7189, 54205, 4790, 4792, 4609	9.80963
hsa04660:T cell receptor signaling pathway	17	11.8881	4.13205e-11	3725, 5605, 1147, 1432, 5970, 7124, 2932, 3551, 207, 3458, 5595, 9020, 4790, 2353, 3586, 4792, 5594	8.85932
hsa05144:Malaria	13	9.09091	6.94002e-11	7412, 4615, 7040, 3458, 7099, 3592, 3606, 7124, 3553, 3586, 3569, 3383, 3576	13.8261
hsa04722:Neurotrophin signaling pathway	18	12.5874	7.2644e-11	3725, 5601, 5599, 596, 5605, 1432, 581, 5970, 2932, 3551, 207, 7157, 7189, 5595, 4790, 4792, 5879, 5594	7.81705
hsa04623:Cytosolic DNA-sensing pathway	14	9.79021	1.36813e-10	3661, 3627, 1147, 5970, 3606, 3551, 834, 6352, 6351, 3456, 3553, 4790, 3569, 4792	11.3999
hsa05212:Pancreatic cancer	14	9.79021	1.6828e-10	5601, 842, 7040, 5599, 1147, 5970, 5595, 3551, 4790, 5879, 207, 7157, 4087, 5594	11.2245
hsa04062:Chemokine signaling pathway	21	14.6853	2.28115e-10	3627, 1147, 2919, 5970, 2932, 3551, 207, 6352, 6364, 6351, 5473, 6367, 5595, 7852, 414062, 4790, 3577, 4792, 5879, 3576, 5594	5.8838
hsa04662:B cell receptor signaling pathway	14	9.79021	3.7134e-10	3725, 5605, 1147, 5970, 2932, 3551, 207, 5595, 2353, 4790, 5879, 4792, 2213, 5594	10.5738
hsa04068:FoxO signaling pathway	18	12.5874	4.31751e-10	5601, 5599, 6648, 5605, 1147, 1432, 3551, 4193, 847, 1026, 207, 7040, 5595, 3586, 3569, 3575, 4087, 5594	7.00034
hsa05220:Chronic myeloid leukemia	14	9.79021	6.49066e-10	5605, 1147, 5970, 3551, 4193, 1026, 207, 7157, 7040, 5595, 4790, 4792, 4609, 5594	10.1332
hsa04151:PI3K-Akt signaling pathway	27	18.8811	9.95782e-10	842, 1147, 5970, 2932, 2335, 1026, 3456, 3320, 22801, 3575, 596, 5605, 2263, 3551, 4193, 1385, 54541, 207, 7157, 4170, 7099, 5595, 4790, 5879, 3569, 4609, 5594	4.07846
hsa04066:HIF-1 signaling pathway	15	10.4895	2.60665e-09	3162, 3458, 596, 5605, 7099, 4843, 5970, 5595, 4790, 1026, 3569, 207, 5054, 6513, 5594	8.14276
hsa05146:Amoebiasis	15	10.4895	9.80117e-09	3593, 7040, 3458, 7099, 3592, 4843, 5970, 7124, 2335, 3553, 4790, 3586, 3569, 836, 3576	7.37457
hsa05014:Amyotrophic lateral sclerosis (ALS)	11	7.69231	2.39132e-08	842, 54205, 596, 1432, 581, 7124, 847, 834, 5879, 7157, 836	11.465
hsa05131:Shigellosis	12	8.39161	2.47066e-08	5601, 5599, 1147, 1432, 5970, 5595, 3551, 4790, 4792, 5879, 5594, 3576	9.77131
hsa05205:Proteoglycans in cancer	19	13.2867	3.3903e-08	3593, 4313, 5605, 1432, 7124, 2335, 4193, 1026, 207, 7157, 836, 355, 7040, 7099, 5595, 5879, 4609, 5328, 5594	4.9508
hsa04940:Type I diabetes mellitus	10	6.99301	6.55287e-08	3593, 355, 4049, 3458, 941, 942, 3592, 7124, 3553, 3552	12.408
hsa04931:Insulin resistance	14	9.79021	1.05421e-07	5601, 5599, 5970, 7124, 2932, 3551, 1385, 207, 6513, 6720, 5770, 4790, 3569, 4792	6.75547
hsa05020:Prion diseases	9	6.29371	1.67173e-07	6352, 1958, 5605, 581, 5595, 3553, 3552, 3569, 5594	13.7948
hsa04071:Sphingolipid signaling pathway	14	9.79021	3.69357e-07	5601, 596, 5599, 5605, 1432, 581, 5970, 7124, 207, 7157, 5595, 4790, 5879, 5594	6.07992
hsa04115:p53 signaling pathway	11	7.69231	4.38827e-07	842, 54205, 841, 355, 581, 4193, 1026, 7157, 836, 5054, 5366	8.55597
hsa04917:Prolactin signaling pathway	11	7.69231	7.65993e-07	5601, 5599, 5605, 1432, 5970, 5595, 2932, 4790, 2353, 207, 5594	8.07394
hsa05219:Bladder cancer	9	6.29371	7.86528e-07	4313, 5605, 5595, 4193, 1026, 7157, 4609, 5594, 3576	11.4396
hsa05203:Viral carcinogenesis	17	11.8881	1.4504e-06	3725, 3661, 841, 581, 5970, 4193, 1385, 1026, 7157, 836, 5366, 5595, 4790, 5315, 4792, 5879, 5594	4.32162
hsa05332:Graft-versus-host disease	8	5.59441	2.18766e-06	355, 3458, 941, 942, 7124, 3553, 3552, 3569	12.6336
hsa05230:Central carbon metabolism in cancer	10	6.99301	2.84136e-06	2539, 5605, 5595, 2263, 5315, 207, 7157, 4609, 5594, 6513	8.14276
hsa05330:Allograft rejection	8	5.59441	4.94822e-06	3593, 355, 3458, 941, 942, 3592, 7124, 3586	11.2678
hsa04920:Adipocytokine signaling pathway	10	6.99301	6.09285e-06	5601, 5599, 1147, 5970, 7124, 3551, 4790, 4792, 207, 6513	7.44481
hsa05221:Acute myeloid leukemia	9	6.29371	9.20012e-06	1147, 5605, 5970, 5595, 3551, 4790, 207, 4609, 5594	8.37541
hsa05202:Transcriptional misregulation in cancer	14	9.79021	1.54135e-05	4314, 942, 4353, 5970, 4193, 5468, 1026, 7157, 1649, 4790, 3569, 4609, 3576, 5328	4.36881
hsa04930:Type II diabetes mellitus	8	5.59441	2.97304e-05	5601, 5599, 7124, 5595, 5313, 3551, 5315, 5594	8.68561
hsa05211:Renal cell carcinoma	9	6.29371	3.17104e-05	3725, 7040, 5605, 2034, 5595, 5879, 207, 5594, 6513	7.1064
hsa04012:ErbB signaling pathway	10	6.99301	3.65754e-05	3725, 5601, 5599, 5605, 5595, 2932, 1026, 207, 4609, 5594	5.99007
hsa04664:Fc epsilon RI signaling pathway	9	6.29371	3.95297e-05	5601, 5599, 5605, 1432, 7124, 5595, 5879, 207, 5594	6.89739
hsa05213:Endometrial cancer	8	5.59441	5.07086e-05	842, 5605, 5595, 2932, 207, 7157, 4609, 5594	8.01748
hsa05416:Viral myocarditis	8	5.59441	9.25966e-05	842, 54205, 841, 941, 942, 5879, 836, 3383	7.31419
hsa04915:Estrogen signaling pathway	10	6.99301	0.000101827	3725, 4313, 5605, 3320, 5595, 3312, 1385, 2353, 207, 5594	5.264
hsa04370:VEGF signaling pathway	8	5.59441	0.000143443	842, 5605, 1432, 5743, 5595, 5879, 207, 5594	6.83458
hsa05216:Thyroid cancer	6	4.1958	0.000190831	5605, 5595, 5468, 7157, 4609, 5594	10.7821
hsa04672:Intestinal immune network for IgA production	7	4.8951	0.000240634	7040, 941, 942, 9020, 7852, 3586, 3569	7.76161
hsa04910:Insulin signaling pathway	11	7.69231	0.000278701	5601, 5599, 5605, 5595, 2932, 6720, 5770, 5313, 3551, 207, 5594	4.15399
hsa04919:Thyroid hormone signaling pathway	10	6.99301	0.000320129	842, 5605, 5595, 2932, 4193, 207, 7157, 4609, 5594, 6513	4.53162
hsa04024:cAMP signaling pathway	13	9.09091	0.000365066	3725, 5601, 5599, 5605, 5970, 5595, 4790, 1385, 2353, 4792, 5879, 207, 5594	3.4216
hsa00480:Glutathione metabolism	7	4.8951	0.000379249	2950, 2944, 2936, 2953, 2539, 2876, 2941	7.15285
hsa04650:Natural killer cell mediated cytotoxicity	10	6.99301	0.000496397	355, 3458, 3456, 5605, 7124, 5595, 5879, 836, 3383, 5594	4.27161
hsa05231:Choline metabolism in cancer	9	6.29371	0.000639079	3725, 5601, 5599, 5605, 5595, 2353, 5879, 207, 5594	4.64379
hsa05010:Alzheimer's disease	11	7.69231	0.00130774	842, 54205, 841, 355, 4023, 7124, 5595, 2932, 3553, 836, 5594	3.4122
hsa05214:Glioma	7	4.8951	0.00139968	5605, 5595, 4193, 1026, 207, 7157, 5594	5.61224
hsa04912:GnRH signaling pathway	8	5.59441	0.00165952	3725, 5601, 4313, 5599, 5605, 1432, 5595, 5594	4.58142
hsa04510:Focal adhesion	12	8.39161	0.00181786	3725, 5601, 5599, 596, 5595, 2932, 2335, 331, 22801, 5879, 207, 5594	3.03575
hsa05218:Melanoma	7	4.8951	0.0022117	5605, 5595, 4193, 1026, 207, 7157, 5594	5.13796
hsa04750:Inflammatory mediator regulation of TRP channels	8	5.59441	0.00254157	8989, 5601, 5599, 1432, 59341, 7442, 3553, 2150	4.25417
hsa05206:MicroRNAs in cancer	14	9.79021	0.00299975	596, 5605, 5743, 4193, 3551, 54541, 1026, 7157, 836, 4170, 3162, 4790, 4609, 5328	2.55102
hsa04014:Ras signaling pathway	12	8.39161	0.00374182	5601, 5599, 1147, 5605, 5970, 5595, 2263, 3551, 4790, 5879, 207, 5594	2.7671
hsa05223:Non-small cell lung cancer	6	4.1958	0.00407292	842, 5605, 5595, 207, 7157, 5594	5.5836
hsa04150:mTOR signaling pathway	6	4.1958	0.00474035	7124, 5595, 3551, 54541, 207, 5594	5.39107
hsa04550:Signaling pathways regulating pluripotency of stem cells	9	6.29371	0.00509094	5605, 1432, 5595, 2263, 2932, 207, 4609, 5594, 4087	3.35016
hsa04350:TGF-beta signaling pathway	7	4.8951	0.00513602	7040, 3458, 7124, 5595, 4609, 5594, 4087	4.3428
hsa04914:Progesterone-mediated oocyte maturation	7	4.8951	0.00609259	5601, 5599, 3320, 1432, 5595, 207, 5594	4.19305
hsa04630:Jak-STAT signaling pathway	9	6.29371	0.0062742	3593, 3458, 3456, 3592, 3586, 3569, 207, 4609, 3575	3.23464
hsa00980:Metabolism of xenobiotics by cytochrome P450	6	4.1958	0.0130998	2950, 2944, 2953, 2941, 1543, 1645	4.22543
hsa04612:Antigen processing and presentation	6	4.1958	0.0145803	3458, 3320, 7124, 567, 3312, 1385	4.11423
hsa05410:Hypertrophic cardiomyopathy (HCM)	6	4.1958	0.0161694	7040, 7124, 7273, 22801, 3569, 4000	4.00874
hsa05204:Chemical carcinogenesis	6	4.1958	0.0178701	2950, 2944, 2953, 5743, 2941, 1543	3.90852
hsa05016:Huntington's disease	9	6.29371	0.0297708	842, 54205, 841, 6648, 581, 1385, 5468, 7157, 836	2.44283
hsa04110:Cell cycle	7	4.8951	0.0305952	7040, 2932, 4193, 1026, 7157, 4609, 4087	2.9419
hsa04728:Dopaminergic synapse	7	4.8951	0.0349707	5601, 5599, 1432, 2932, 1385, 2353, 207	2.84996
hsa04141:Protein processing in endoplasmic reticulum	8	5.59441	0.0420036	5601, 5599, 596, 3320, 1649, 581, 3312, 4780	2.46692
hsa04723:Retrograde endocannabinoid signaling	6	4.1958	0.0430839	5601, 5599, 1432, 5743, 5595, 5594	3.09586
hsa04520:Adherens junction	5	3.4965	0.0458776	5595, 5770, 5879, 5594, 4087	3.66997
hsa04310:Wnt signaling pathway	7	4.8951	0.0476178	3725, 5601, 5599, 2932, 5879, 7157, 4609	2.64345
hsa04725:Cholinergic synapse	6	4.1958	0.0601485	596, 5595, 1385, 2353, 207, 5594	2.81695
hsa05030:Cocaine addiction	4	2.7972	0.0659955	3725, 5970, 4790, 1385	4.25417
hsa04921:Oxytocin signaling pathway	7	4.8951	0.0661275	3725, 5605, 5743, 5595, 2353, 1026, 5594	2.43197
hsa04670:Leukocyte transendothelial migration	6	4.1958	0.0679141	7412, 4313, 1432, 7852, 5879, 3383	2.71897
hsa05414:Dilated cardiomyopathy	5	3.4965	0.0757107	7040, 7124, 7273, 22801, 4000	3.102
hsa04666:Fc gamma R-mediated phagocytosis	5	3.4965	0.0757107	5595, 5879, 207, 2213, 5594	3.102
hsa05320:Autoimmune thyroid disease	4	2.7972	0.0760312	355, 941, 942, 3586	4.00874
hsa05150:Staphylococcus aureus infection	4	2.7972	0.0830739	728, 3586, 2213, 3383	3.86027
hsa04640:Hematopoietic cell lineage	5	3.4965	0.0837096	7124, 3553, 3552, 3569, 3575	2.99504
