# Supplementary material for: Cinnamic Aldehyde, the main monomer component of Cinnamon, exhibits anti‐inflammatory property in OA synovial fibroblasts via TLR4/MyD88 pathway
Source: J Cell Mol Med. 2021 Dec 28;26(3):913–24. doi: 10.1111/jcmm.17148 (PMC8817122; doi:10.1111/jcmm.17148)
Supplement: Supplementary file 9 — Data S7 [file JCMM-26-913-s008.xlsx]

## Sheet: MCODE1
Term	Nr. Genes	Term PValue Corrected with Bonferroni step down	Associated Genes Found
Chagas disease (American trypanosomiasis)	25	1.35e-32	[AKT1, CASP8, CCL5, CXCL8, FOS, IFNG, IL10, IL1B, IL6, JUN, MAPK1, MAPK14, MAPK3, MAPK8, MYD88, NFKB1, NFKBIA, NOS2, RELA, SERPINE1, SMAD2, TGFB1, TLR4, TNF, TRAF6]
Toll-like receptor signaling pathway	24	1.96e-30	[AKT1, CASP8, CCL4, CCL5, CD86, CXCL10, CXCL8, FOS, IL1B, IL6, IRF3, JUN, MAPK1, MAPK14, MAPK3, MAPK8, MYD88, NFKB1, NFKBIA, RELA, TLR3, TLR4, TNF, TRAF6]
Hepatitis B	25	4e-27	[AKT1, CASP3, CASP8, CASP9, CXCL8, CYCS, FOS, IL6, IRF3, JUN, MAPK1, MAPK14, MAPK3, MAPK8, MYC, MYD88, NFKB1, NFKBIA, RELA, TGFB1, TLR3, TLR4, TNF, TP53, TRAF6]
Pertussis	20	3.96e-26	[CASP1, CASP3, CXCL8, FOS, IL10, IL1B, IL6, IRF3, JUN, MAPK1, MAPK14, MAPK3, MAPK8, MYD88, NFKB1, NOS2, RELA, TLR4, TNF, TRAF6]
TNF signaling pathway	22	6.29e-26	[AKT1, CASP3, CASP8, CCL5, CXCL1, CXCL10, FOS, ICAM1, IL1B, IL6, JUN, MAPK1, MAPK14, MAPK3, MAPK8, MMP3, NFKB1, NFKBIA, PTGS2, RELA, TNF, VCAM1]
IL-17 signaling pathway	21	6.61e-26	[CASP3, CASP8, CXCL1, CXCL10, CXCL8, FOS, IFNG, IL1B, IL6, JUN, MAPK1, MAPK14, MAPK3, MAPK8, MMP3, NFKB1, NFKBIA, PTGS2, RELA, TNF, TRAF6]
Yersinia infection	22	3.2e-25	[AKT1, CASP1, CXCL8, FN1, FOS, IL10, IL18, IL1B, IL6, IRF3, JUN, MAPK1, MAPK14, MAPK3, MAPK8, MYD88, NFKB1, NFKBIA, RELA, TLR4, TNF, TRAF6]
Influenza A	24	6.29e-25	[AKT1, CASP1, CASP3, CASP8, CASP9, CCL5, CXCL10, CXCL8, CYCS, ICAM1, IFNG, IL18, IL1B, IL6, IRF3, MAPK1, MAPK3, MYD88, NFKB1, NFKBIA, RELA, TLR3, TLR4, TNF]
Kaposi sarcoma-associated herpesvirus infection	24	5.94e-24	[AKT1, CASP3, CASP8, CASP9, CD86, CXCL1, CXCL8, CYCS, FOS, ICAM1, IL6, IRF3, JUN, MAPK1, MAPK14, MAPK3, MAPK8, MYC, NFKB1, NFKBIA, PTGS2, RELA, TLR3, TP53]
AGE-RAGE signaling pathway in diabetic complications	20	1.67e-23	[AKT1, CASP3, CXCL8, FN1, ICAM1, IL1B, IL6, JUN, MAPK1, MAPK14, MAPK3, MAPK8, MMP2, NFKB1, RELA, SERPINE1, SMAD2, TGFB1, TNF, VCAM1]
Toxoplasmosis	20	1.92e-22	[AKT1, CASP3, CASP8, CASP9, CYCS, IFNG, IL10, MAPK1, MAPK14, MAPK3, MAPK8, MYD88, NFKB1, NFKBIA, NOS2, RELA, TGFB1, TLR4, TNF, TRAF6]
Leishmaniasis	18	2.87e-22	[FOS, IFNG, IL10, IL1B, JUN, MAPK1, MAPK14, MAPK3, MYD88, NFKB1, NFKBIA, NOS2, PTGS2, RELA, TGFB1, TLR4, TNF, TRAF6]
Tuberculosis	22	3.66e-21	[AKT1, CASP3, CASP8, CASP9, CYCS, IFNG, IL10, IL18, IL1B, IL6, MAPK1, MAPK14, MAPK3, MAPK8, MYD88, NFKB1, NOS2, RELA, TGFB1, TLR4, TNF, TRAF6]
Legionellosis	16	5.08e-21	[CASP1, CASP3, CASP8, CASP9, CXCL1, CXCL8, CYCS, IL18, IL1B, IL6, MYD88, NFKB1, NFKBIA, RELA, TLR4, TNF]
Salmonella infection	23	5.87e-21	[AKT1, CASP1, CASP3, CASP8, CXCL8, CYCS, FOS, IL18, IL1B, IL6, JUN, MAPK1, MAPK14, MAPK3, MAPK8, MYC, MYD88, NFKB1, NFKBIA, RELA, TLR4, TNF, TRAF6]
Pathogenic Escherichia coli infection	22	4.79e-20	[CASP1, CASP3, CASP8, CASP9, CXCL8, CYCS, FOS, IL18, IL1B, IL6, JUN, MAPK1, MAPK14, MAPK3, MAPK8, MYD88, NFKB1, NFKBIA, RELA, TLR4, TNF, TRAF6]
NOD-like receptor signaling pathway	21	1.33e-19	[CASP1, CASP8, CCL5, CXCL1, CXCL8, IL18, IL1B, IL6, IRF3, JUN, MAPK1, MAPK14, MAPK3, MAPK8, MYD88, NFKB1, NFKBIA, RELA, TLR4, TNF, TRAF6]
Human cytomegalovirus infection	22	5.22e-19	[AKT1, CASP3, CASP8, CASP9, CCL4, CCL5, CXCL8, CXCR4, CYCS, IL1B, IL6, IRF3, MAPK1, MAPK14, MAPK3, MYC, NFKB1, NFKBIA, PTGS2, RELA, TNF, TP53]
Pathways in cancer	28	8.78e-18	[AKT1, CASP3, CASP8, CASP9, CXCL8, CXCR4, CYCS, FN1, FOS, HMOX1, IFNG, IL6, JUN, MAPK1, MAPK3, MAPK8, MMP2, MYC, NFKB1, NFKBIA, NOS2, PPARG, PTGS2, RELA, SMAD2, TGFB1, TP53, TRAF6]
Measles	18	2.01e-17	[AKT1, CASP3, CASP8, CASP9, CYCS, FOS, IL1B, IL6, IRF3, JUN, MAPK8, MYD88, NFKB1, NFKBIA, RELA, TLR4, TP53, TRAF6]
Epstein-Barr virus infection	20	3.31e-17	[AKT1, CASP3, CASP8, CASP9, CXCL10, CYCS, ICAM1, IL6, IRF3, JUN, MAPK14, MAPK8, MYC, MYD88, NFKB1, NFKBIA, RELA, TNF, TP53, TRAF6]
Shigellosis	21	3.57e-17	[AKT1, CASP1, CCL5, CXCL8, CYCS, IL18, IL1B, IRF3, JUN, MAPK1, MAPK14, MAPK3, MAPK8, MYD88, NFKB1, NFKBIA, RELA, TLR4, TNF, TP53, TRAF6]
Human immunodeficiency virus 1 infection	20	9.45e-17	[AKT1, CASP3, CASP8, CASP9, CXCR4, CYCS, FOS, IRF3, JUN, MAPK1, MAPK14, MAPK3, MAPK8, MYD88, NFKB1, NFKBIA, RELA, TLR4, TNF, TRAF6]
Hepatitis C	18	1.65e-16	[AKT1, CASP3, CASP8, CASP9, CXCL10, CYCS, IFNG, IRF3, MAPK1, MAPK3, MYC, NFKB1, NFKBIA, RELA, TLR3, TNF, TP53, TRAF6]
C-type lectin receptor signaling pathway	16	1.67e-16	[AKT1, CASP1, CASP8, IL10, IL1B, IL6, JUN, MAPK1, MAPK14, MAPK3, MAPK8, NFKB1, NFKBIA, PTGS2, RELA, TNF]
Rheumatoid arthritis	15	1.06e-15	[CCL5, CD86, CXCL1, CXCL8, FOS, ICAM1, IFNG, IL18, IL1B, IL6, JUN, MMP3, TGFB1, TLR4, TNF]
Osteoclast differentiation	16	5.17e-15	[AKT1, FOS, IFNG, IL1B, JUN, MAPK1, MAPK14, MAPK3, MAPK8, NFKB1, NFKBIA, PPARG, RELA, TGFB1, TNF, TRAF6]
Malaria	12	1.52e-14	[CXCL8, ICAM1, IFNG, IL10, IL18, IL1B, IL6, MYD88, TGFB1, TLR4, TNF, VCAM1]
NF-kappa B signaling pathway	14	1.51e-13	[CCL4, CXCL1, CXCL8, ICAM1, IL1B, MYD88, NFKB1, NFKBIA, PTGS2, RELA, TLR4, TNF, TRAF6, VCAM1]
Amoebiasis	14	1.51e-13	[CASP3, CXCL1, CXCL8, FN1, IFNG, IL10, IL1B, IL6, NFKB1, NOS2, RELA, TGFB1, TLR4, TNF]
Th17 cell differentiation	14	2.98e-13	[FOS, IFNG, IL1B, IL6, JUN, MAPK1, MAPK14, MAPK3, MAPK8, NFKB1, NFKBIA, RELA, SMAD2, TGFB1]
Apoptosis	15	3.63e-13	[AKT1, CASP3, CASP8, CASP9, CYCS, FOS, JUN, MAPK1, MAPK3, MAPK8, NFKB1, NFKBIA, RELA, TNF, TP53]
Inflammatory bowel disease (IBD)	12	4.45e-13	[IFNG, IL10, IL18, IL1B, IL6, JUN, NFKB1, RELA, SMAD2, TGFB1, TLR4, TNF]
Colorectal cancer	13	4.46e-13	[AKT1, CASP3, CASP9, CYCS, FOS, JUN, MAPK1, MAPK3, MAPK8, MYC, SMAD2, TGFB1, TP53]
Fluid shear stress and atherosclerosis	15	4.86e-13	[AKT1, FOS, HMOX1, ICAM1, IFNG, IL1B, JUN, MAPK14, MAPK8, MMP2, NFKB1, RELA, TNF, TP53, VCAM1]
PD-L1 expression and PD-1 checkpoint pathway in cancer	13	6.91e-13	[AKT1, FOS, IFNG, JUN, MAPK1, MAPK14, MAPK3, MYD88, NFKB1, NFKBIA, RELA, TLR4, TRAF6]
Small cell lung cancer	13	1.07e-12	[AKT1, CASP3, CASP9, CYCS, FN1, MYC, NFKB1, NFKBIA, NOS2, PTGS2, RELA, TP53, TRAF6]
Relaxin signaling pathway	14	3.93e-12	[AKT1, FOS, JUN, MAPK1, MAPK14, MAPK3, MAPK8, MMP2, NFKB1, NFKBIA, NOS2, RELA, SMAD2, TGFB1]
T cell receptor signaling pathway	13	5.37e-12	[AKT1, FOS, IFNG, IL10, JUN, MAPK1, MAPK14, MAPK3, MAPK8, NFKB1, NFKBIA, RELA, TNF]
Cytosolic DNA-sensing pathway	11	1.18e-11	[CASP1, CCL4, CCL5, CXCL10, IL18, IL1B, IL6, IRF3, NFKB1, NFKBIA, RELA]
Human T-cell leukemia virus 1 infection	16	2.37e-11	[AKT1, FOS, ICAM1, IL6, JUN, MAPK1, MAPK3, MAPK8, MYC, NFKB1, NFKBIA, RELA, SMAD2, TGFB1, TNF, TP53]
RIG-I-like receptor signaling pathway	11	3.88e-11	[CASP8, CXCL10, CXCL8, IRF3, MAPK14, MAPK8, NFKB1, NFKBIA, RELA, TNF, TRAF6]
African trypanosomiasis	9	8.59e-11	[ICAM1, IFNG, IL10, IL18, IL1B, IL6, MYD88, TNF, VCAM1]
MAPK signaling pathway	17	1.72e-10	[AKT1, CASP3, FOS, IL1B, JUN, MAPK1, MAPK14, MAPK3, MAPK8, MYC, MYD88, NFKB1, RELA, TGFB1, TNF, TP53, TRAF6]
Non-alcoholic fatty liver disease (NAFLD)	13	5.43e-10	[AKT1, CASP3, CASP8, CXCL8, CYCS, IL1B, IL6, JUN, MAPK8, NFKB1, RELA, TGFB1, TNF]
Epithelial cell signaling in Helicobacter pylori infection	10	1.23e-09	[CASP3, CCL5, CXCL1, CXCL8, JUN, MAPK14, MAPK8, NFKB1, NFKBIA, RELA]
Cellular senescence	13	1.31e-09	[AKT1, CXCL8, IL6, MAPK1, MAPK14, MAPK3, MYC, NFKB1, RELA, SERPINE1, SMAD2, TGFB1, TP53]
Pancreatic cancer	10	2.79e-09	[AKT1, CASP9, MAPK1, MAPK3, MAPK8, NFKB1, RELA, SMAD2, TGFB1, TP53]
HIF-1 signaling pathway	11	5.1e-09	[AKT1, HMOX1, IFNG, IL6, MAPK1, MAPK3, NFKB1, NOS2, RELA, SERPINE1, TLR4]
Neurotrophin signaling pathway	11	1.31e-08	[AKT1, JUN, MAPK1, MAPK14, MAPK3, MAPK8, NFKB1, NFKBIA, RELA, TP53, TRAF6]
Th1 and Th2 cell differentiation	10	1.85e-08	[FOS, IFNG, JUN, MAPK1, MAPK14, MAPK3, MAPK8, NFKB1, NFKBIA, RELA]
Proteoglycans in cancer	13	2.57e-08	[AKT1, CASP3, FN1, MAPK1, MAPK14, MAPK3, MMP2, MYC, SMAD2, TGFB1, TLR4, TNF, TP53]
Viral protein interaction with cytokine and cytokine receptor	10	4.12e-08	[CCL4, CCL5, CXCL1, CXCL10, CXCL8, CXCR4, IL10, IL18, IL6, TNF]
Chronic myeloid leukemia	9	6.75e-08	[AKT1, MAPK1, MAPK3, MYC, NFKB1, NFKBIA, RELA, TGFB1, TP53]
Chemokine signaling pathway	12	1.32e-07	[AKT1, CCL4, CCL5, CXCL1, CXCL10, CXCL8, CXCR4, MAPK1, MAPK3, NFKB1, NFKBIA, RELA]
Amyotrophic lateral sclerosis (ALS)	8	1.46e-07	[CASP1, CASP3, CASP9, CAT, CYCS, MAPK14, TNF, TP53]
FoxO signaling pathway	10	5.47e-07	[AKT1, CAT, IL10, IL6, MAPK1, MAPK14, MAPK3, MAPK8, SOD2, TGFB1]
Prostate cancer	9	5.65e-07	[AKT1, CASP9, MAPK1, MAPK3, MMP3, NFKB1, NFKBIA, RELA, TP53]
Prolactin signaling pathway	8	7.38e-07	[AKT1, FOS, MAPK1, MAPK14, MAPK3, MAPK8, NFKB1, RELA]
Cytokine-cytokine receptor interaction	13	1.88e-06	[CCL4, CCL5, CXCL1, CXCL10, CXCL8, CXCR4, IFNG, IL10, IL18, IL1B, IL6, TGFB1, TNF]
B cell receptor signaling pathway	8	2.52e-06	[AKT1, FOS, JUN, MAPK1, MAPK3, NFKB1, NFKBIA, RELA]
Sphingolipid signaling pathway	9	3.16e-06	[AKT1, MAPK1, MAPK14, MAPK3, MAPK8, NFKB1, RELA, TNF, TP53]
Acute myeloid leukemia	7	1.07e-05	[AKT1, MAPK1, MAPK3, MPO, MYC, NFKB1, RELA]
Bladder cancer	6	1.09e-05	[CXCL8, MAPK1, MAPK3, MMP2, MYC, TP53]
Transcriptional misregulation in cancer	10	1.3e-05	[CD86, CXCL8, IL6, MMP3, MPO, MYC, NFKB1, PPARG, RELA, TP53]
Viral carcinogenesis	10	2.62e-05	[CASP3, CASP8, IRF3, JUN, MAPK1, MAPK3, NFKB1, NFKBIA, RELA, TP53]
Necroptosis	9	3.97e-05	[CASP1, CASP8, HMGB1, IFNG, IL1B, MAPK8, TLR3, TLR4, TNF]
Longevity regulating pathway	7	6.93e-05	[AKT1, CAT, NFKB1, PPARG, RELA, SOD2, TP53]
Apoptosis	5	7.4e-05	[CASP3, CASP8, CASP9, CYCS, MAPK8]
Endometrial cancer	6	7.66e-05	[AKT1, CASP9, MAPK1, MAPK3, MYC, TP53]
VEGF signaling pathway	6	8.27e-05	[AKT1, CASP9, MAPK1, MAPK14, MAPK3, PTGS2]
TGF-beta signaling pathway	7	8.81e-05	[IFNG, MAPK1, MAPK3, MYC, SMAD2, TGFB1, TNF]
Viral myocarditis	6	8.9e-05	[CASP3, CASP8, CASP9, CD86, CYCS, ICAM1]
Prion diseases	5	0.000103	[CCL5, IL1B, IL6, MAPK1, MAPK3]
Thyroid cancer	5	0.000133	[MAPK1, MAPK3, MYC, PPARG, TP53]
Fc epsilon RI signaling pathway	6	0.000167	[AKT1, MAPK1, MAPK14, MAPK3, MAPK8, TNF]
Adipocytokine signaling pathway	6	0.000176	[AKT1, MAPK8, NFKB1, NFKBIA, RELA, TNF]
Insulin resistance	7	0.000193	[AKT1, IL6, MAPK8, NFKB1, NFKBIA, RELA, TNF]
Graft-versus-host disease	5	0.000197	[CD86, IFNG, IL1B, IL6, TNF]
p53 signaling pathway	6	0.000205	[CASP3, CASP8, CASP9, CYCS, SERPINE1, TP53]
cAMP signaling pathway	9	0.000285	[AKT1, FOS, JUN, MAPK1, MAPK3, MAPK8, NFKB1, NFKBIA, RELA]
Hepatocellular carcinoma	8	0.000342	[AKT1, HMOX1, MAPK1, MAPK3, MYC, SMAD2, TGFB1, TP53]
Alzheimer disease	8	0.000375	[CASP3, CASP8, CASP9, CYCS, IL1B, MAPK1, MAPK3, TNF]
Intestinal immune network for IgA production	5	0.000402	[CD86, CXCR4, IL10, IL6, TGFB1]
ErbB signaling pathway	6	0.000445	[AKT1, JUN, MAPK1, MAPK3, MAPK8, MYC]
Apelin signaling pathway	7	0.00068	[AKT1, CCN2, MAPK1, MAPK3, NOS2, SERPINE1, SMAD2]
GnRH signaling pathway	6	0.000682	[JUN, MAPK1, MAPK14, MAPK3, MAPK8, MMP2]
Choline metabolism in cancer	6	0.000877	[AKT1, FOS, JUN, MAPK1, MAPK3, MAPK8]
Breast cancer	7	0.000931	[AKT1, FOS, JUN, MAPK1, MAPK3, MYC, TP53]
Gastric cancer	7	0.000964	[AKT1, MAPK1, MAPK3, MYC, SMAD2, TGFB1, TP53]
Non-small cell lung cancer	5	0.00124624	[AKT1, CASP9, MAPK1, MAPK3, TP53]
Renal cell carcinoma	5	0.00145808	[AKT1, JUN, MAPK1, MAPK3, TGFB1]
Central carbon metabolism in cancer	5	0.00145808	[AKT1, MAPK1, MAPK3, MYC, TP53]
Allograft rejection	4	0.00171553	[CD86, IFNG, IL10, TNF]
Thyroid hormone signaling pathway	6	0.00185674	[AKT1, CASP9, MAPK1, MAPK3, MYC, TP53]
Growth hormone synthesis, secretion and action	6	0.00185674	[AKT1, FOS, MAPK1, MAPK14, MAPK3, MAPK8]
Type I diabetes mellitus	4	0.00244897	[CD86, IFNG, IL1B, TNF]
Signaling pathways regulating pluripotency of stem cells	6	0.00270894	[AKT1, MAPK1, MAPK14, MAPK3, MYC, SMAD2]
Natural killer cell mediated cytotoxicity	6	0.00272775	[CASP3, ICAM1, IFNG, MAPK1, MAPK3, TNF]
Type II diabetes mellitus	4	0.00273522	[MAPK1, MAPK3, MAPK8, TNF]
Estrogen signaling pathway	6	0.00278454	[AKT1, FOS, JUN, MAPK1, MAPK3, MMP2]
Autophagy	6	0.00294465	[AKT1, HMGB1, MAPK1, MAPK3, MAPK8, TRAF6]
Progesterone-mediated oocyte maturation	5	0.00375881	[AKT1, MAPK1, MAPK14, MAPK3, MAPK8]
Mitophagy	4	0.005171	[JUN, MAPK8, RELA, TP53]
Leukocyte transendothelial migration	5	0.00578141	[CXCR4, ICAM1, MAPK14, MMP2, VCAM1]
Glioma	4	0.00589415	[AKT1, MAPK1, MAPK3, TP53]
Melanoma	4	0.00632811	[AKT1, MAPK1, MAPK3, TP53]
GnRH secretion	3	0.00860345	[AKT1, MAPK1, MAPK3]
Cocaine addiction	3	0.0122367	[JUN, NFKB1, RELA]
Longevity regulating pathway	3	0.0157648	[AKT1, CAT, SOD2]
