# Supplementary material for: Cinnamic Aldehyde, the main monomer component of Cinnamon, exhibits anti‐inflammatory property in OA synovial fibroblasts via TLR4/MyD88 pathway
Source: J Cell Mol Med. 2021 Dec 28;26(3):913–24. doi: 10.1111/jcmm.17148 (PMC8817122; doi:10.1111/jcmm.17148)
Supplement: Supplementary file 10 — Data S8 [file JCMM-26-913-s010.xlsx]

## Sheet: MCODE2
GOTerm	Nr. Genes	Term PValue Corrected with Bonferroni step down	Associated Genes Found
Osteoclast differentiation	7	4.51e-07	[CREB1, FCGR2B, IFNB1, IKBKB, IL1A, MAPK9, SQSTM1]
Apoptosis	7	6.18e-07	[DDIT3, IKBKB, LMNA, MAPK9, MCL1, PARP1, XIAP]
Fluid shear stress and atherosclerosis	7	6.38e-07	[DUSP1, HSP90AA1, IKBKB, IL1A, MAPK9, NFE2L2, SQSTM1]
Necroptosis	7	1.6e-06	[HSP90AA1, IFNB1, IL1A, MAPK9, PARP1, SQSTM1, XIAP]
Prostate cancer	5	4.01e-05	[CDKN1A, CREB1, HSP90AA1, IKBKB, MDM2]
Toll-like receptor signaling pathway	5	4.71e-05	[CCL3, CD80, IFNB1, IKBKB, MAPK9]
TNF signaling pathway	5	5.41e-05	[CCL20, CREB1, IFNB1, IKBKB, MAPK9]
Rheumatoid arthritis	4	0.000384	[CCL20, CCL3, CD80, IL1A]
IL-17 signaling pathway	4	0.000267	[CCL20, HSP90AA1, IKBKB, MAPK9]
RIG-I-like receptor signaling pathway	3	0.00100191	[IFNB1, IKBKB, MAPK9]
